# Supplementary material for: Sugar Lego: gene composition of bacterial carbohydrate metabolism genomic loci
Source: Biol Direct. 2017 Nov 25;12:28. doi: 10.1186/s13062-017-0200-7 (PMC5702140; doi:10.1186/s13062-017-0200-7)
Supplement: Supplementary file 1 — Bacterial genomes. 665 studied bacterial genomes, specified by species and strain name and taxonomy data available from GenBank [19]. (XLS 81 kb) [file 13062_2017_200_MOESM1_ESM.xls]

## Sheet: NC_665_fullnames.fulltaxonomy2
Bacteria species and strain	Phylum	Class, subclass, order, family, group (if available)
Acaryochloris marina MBIC11017	Cyanobacteria	Chroococcales
Acetohalobium arabaticum DSM 5501	Firmicutes	Clostridia; Halanaerobiales; Halobacteroidaceae
Acholeplasma laidlawii PG-8A	Tenericutes	Mollicutes; Acholeplasmatales; Acholeplasmataceae
Achromobacter xylosoxidans A8	Proteobacteria	Betaproteobacteria; Burkholderiales; Alcaligenaceae
Acidaminococcus fermentans DSM 20731	Firmicutes	Negativicutes; Selenomonadales; Acidaminococcaceae
Acidimicrobium ferrooxidans DSM 10331	Actinobacteria	Acidimicrobidae; Acidimicrobiales; Acidimicrobineae; Acidimicrobiaceae
Acidithiobacillus caldus SM-1	Proteobacteria	Gammaproteobacteria; Acidithiobacillales; Acidithiobacillaceae
Acidithiobacillus ferrooxidans ATCC 23270	Proteobacteria	Gammaproteobacteria; Acidithiobacillales; Acidithiobacillaceae
Acidobacterium capsulatum ATCC 51196	Acidobacteria	Acidobacteriales; Acidobacteriaceae
Acidothermus cellulolyticus 11B	Actinobacteria	Actinobacteridae; Actinomycetales; Frankineae; Acidothermaceae
Acidovorax avenae subsp avenae ATCC 19860	Proteobacteria	Betaproteobacteria; Burkholderiales; Comamonadaceae
Acidovorax citrulli AAC00-1	Proteobacteria	Betaproteobacteria; Burkholderiales; Comamonadaceae
Acidovorax ebreus TPSY	Proteobacteria	Betaproteobacteria; Burkholderiales; Comamonadaceae
Acinetobacter oleivorans DR1	Proteobacteria	Gammaproteobacteria; Pseudomonadales; Moraxellaceae
Acinetobacter sp ADP1	Proteobacteria	Gammaproteobacteria; Pseudomonadales; Moraxellaceae
Actinobacillus pleuropneumoniae serovar 3 str JL03	Proteobacteria	Gammaproteobacteria; Pasteurellales; Pasteurellaceae
Actinobacillus succinogenes 130Z	Proteobacteria	Gammaproteobacteria; Pasteurellales; Pasteurellaceae
Actinoplanes missouriensis 431	Actinobacteria	Actinobacteridae; Actinomycetales; Micromonosporineae; Micromonosporaceae
Actinosynnema mirum DSM 43827	Actinobacteria	Actinobacteridae; Actinomycetales; Pseudonocardineae; Pseudonocardiaceae
Aerococcus urinae ACS-120-V-Col10a	Firmicutes	Lactobacillales; Aerococcaceae
Aeromonas hydrophila subsp hydrophila ATCC 7966	Proteobacteria	Gammaproteobacteria; Aeromonadales; Aeromonadaceae
Aeromonas veronii B565	Proteobacteria	Gammaproteobacteria; Aeromonadales; Aeromonadaceae
Aggregatibacter aphrophilus NJ8700	Proteobacteria	Gammaproteobacteria; Pasteurellales; Pasteurellaceae
Agrobacterium radiobacter K84	Proteobacteria	Alphaproteobacteria; Rhizobiales; Rhizobiaceae; Rhizobium/Agrobacterium group
Agrobacterium sp H13-3	Proteobacteria	Alphaproteobacteria; Rhizobiales; Rhizobiaceae; Rhizobium/Agrobacterium group
Agrobacterium tumefaciens str C58	Proteobacteria	Alphaproteobacteria; Rhizobiales; Rhizobiaceae; Rhizobium/Agrobacterium group
Agrobacterium vitis S4	Proteobacteria	Alphaproteobacteria; Rhizobiales; Rhizobiaceae; Rhizobium/Agrobacterium group
Akkermansia muciniphila ATCC BAA-835	Verrucomicrobia	Verrucomicrobiae; Verrucomicrobiales; Verrucomicrobiaceae
Alcanivorax borkumensis SK2	Proteobacteria	Gammaproteobacteria; Oceanospirillales; Alcanivoracaceae
Alicyclobacillus acidocaldarius subsp acidocaldarius DSM 446 NC_0132051 GI:258510020	Firmicutes	Bacillales; Alicyclobacillaceae
Alkalilimnicola ehrlichii MLHE-1	Proteobacteria	Gammaproteobacteria; Chromatiales; Ectothiorhodospiraceae
Alkaliphilus metalliredigens QYMF	Firmicutes	Clostridia; Clostridiales; Clostridiaceae
Alkaliphilus oremlandii OhILAs	Firmicutes	Clostridia; Clostridiales; Clostridiaceae
Allochromatium vinosum DSM 180	Proteobacteria	Gammaproteobacteria; Chromatiales; Chromatiaceae
Aminobacterium colombiense DSM 12261	Synergistetes	Synergistia; Synergistales; Synergistaceae
Ammonifex degensii KC4	Firmicutes	Clostridia; Thermoanaerobacterales; Thermoanaerobacteraceae; Moorella group
Anaerolinea thermophila UNI-1	Chloroflexi	Anaerolineae; Anaerolineales; Anaerolineaceae
Anaeromyxobacter dehalogenans 2CP-1	Proteobacteria	Deltaproteobacteria; Myxococcales; Cystobacterineae; Myxococcaceae
Anaeromyxobacter sp Fw109-5	Proteobacteria	Deltaproteobacteria; Myxococcales; Cystobacterineae; Myxococcaceae
Anaplasma centrale str Israel	Proteobacteria	Alphaproteobacteria; Rickettsiales; Anaplasmataceae
Anaplasma marginale str Florida	Proteobacteria	Alphaproteobacteria; Rickettsiales; Anaplasmataceae
Anoxybacillus flavithermus WK1	Firmicutes	Bacillales; Bacillaceae
Aquifex aeolicus VF5	Aquificae	Aquificales; Aquificaceae
Arcanobacterium haemolyticum DSM 20595	Actinobacteria	Actinobacteridae; Actinomycetales; Actinomycineae; Actinomycetaceae
Arcobacter nitrofigilis DSM 7299	Proteobacteria	Epsilonproteobacteria; Campylobacterales; Campylobacteraceae
Aromatoleum aromaticum EbN1	Proteobacteria	Betaproteobacteria; Rhodocyclales; Rhodocyclaceae
Arthrobacter aurescens TC1	Actinobacteria	Actinobacteridae; Actinomycetales; Micrococcineae; Micrococcaceae
Aster yellows witches'-broom phytoplasma AYWB	Tenericutes	Mollicutes; Acholeplasmatales; Acholeplasmataceae; Candidatus Phytoplasma
Asticcacaulis excentricus CB 48	Proteobacteria	Alphaproteobacteria; Caulobacterales; Caulobacteraceae
Atopobium parvulum DSM 20469	Actinobacteria	Coriobacteridae; Coriobacteriales; Coriobacterineae; Coriobacteriaceae
Azoarcus sp BH72	Proteobacteria	Betaproteobacteria; Rhodocyclales; Rhodocyclaceae
Azorhizobium caulinodans ORS 571	Proteobacteria	Alphaproteobacteria; Rhizobiales; Xanthobacteraceae
Azospirillum sp B510	Proteobacteria	Alphaproteobacteria; Rhodospirillales; Rhodospirillaceae
Bacillus amyloliquefaciens DSM 7	Firmicutes	Bacillales; Bacillaceae
Bacillus atrophaeus 1942	Firmicutes	Bacillales; Bacillaceae
Bacillus cellulosilyticus DSM 2522	Firmicutes	Bacillales; Bacillaceae
Bacillus cereus 03BB102	Firmicutes	Bacillales; Bacillaceae
Bacillus clausii KSM-K16	Firmicutes	Bacillales; Bacillaceae
Bacillus coagulans 2-6	Firmicutes	Bacillales; Bacillaceae
Bacillus halodurans C-125	Firmicutes	Bacillales; Bacillaceae
Bacillus megaterium DSM 319	Firmicutes	Bacillales; Bacillaceae
Bacillus pseudofirmus OF4	Firmicutes	Bacillales; Bacillaceae
Bacillus pumilus SAFR-032	Firmicutes	Bacillales; Bacillaceae
Bacillus selenitireducens MLS10	Firmicutes	Bacillales; Bacillaceae
Bacillus subtilis subsp subtilis str 168	Firmicutes	Bacillales; Bacillaceae
Bacillus thuringiensis str Al Hakam	Firmicutes	Bacillales; Bacillaceae
Bacteroides helcogenes P 36-108	Bacteroidetes	Bacteroidia; Bacteroidales; Bacteroidaceae
Bacteroides salanitronis DSM 18170	Bacteroidetes	Bacteroidia; Bacteroidales; Bacteroidaceae
Bacteroides thetaiotaomicron VPI-5482	Bacteroidetes	Bacteroidia; Bacteroidales; Bacteroidaceae
Bacteroides vulgatus ATCC 8482	Bacteroidetes	Bacteroidia; Bacteroidales; Bacteroidaceae
Bartonella bacilliformis KC583	Proteobacteria	Alphaproteobacteria; Rhizobiales; Bartonellaceae
Bartonella clarridgeiae 73	Proteobacteria	Alphaproteobacteria; Rhizobiales; Bartonellaceae
Bartonella grahamii as4aup	Proteobacteria	Alphaproteobacteria; Rhizobiales; Bartonellaceae
Bartonella henselae str Houston-1	Proteobacteria	Alphaproteobacteria; Rhizobiales; Bartonellaceae
Baumannia cicadellinicola str Hc (Homalodisca coagulata)	Proteobacteria	Gammaproteobacteria
Bdellovibrio bacteriovorus HD100	Proteobacteria	Deltaproteobacteria; Bdellovibrionales; Bdellovibrionaceae
Beutenbergia cavernae DSM 12333	Actinobacteria	Actinobacteridae; Actinomycetales; Micrococcineae; Beutenbergiaceae
Bifidobacterium adolescentis ATCC 15703	Actinobacteria	Actinobacteridae; Bifidobacteriales; Bifidobacteriaceae
Bifidobacterium dentium Bd1	Actinobacteria	Actinobacteridae; Bifidobacteriales; Bifidobacteriaceae
Bifidobacterium longum subsp longum BBMN68	Actinobacteria	Actinobacteridae; Bifidobacteriales; Bifidobacteriaceae
Blastococcus saxobsidens DD2	Actinobacteria	Actinobacteridae; Actinomycetales; Frankineae; Geodermatophilaceae
Bordetella avium 197N	Proteobacteria	Betaproteobacteria; Burkholderiales; Alcaligenaceae
Bordetella parapertussis 12822	Proteobacteria	Betaproteobacteria; Burkholderiales; Alcaligenaceae
Bordetella petrii DSM 12804	Proteobacteria	Betaproteobacteria; Burkholderiales; Alcaligenaceae
Borrelia hermsii DAH	Spirochaetes	Spirochaetales; Spirochaetaceae
Borrelia recurrentis A1	Spirochaetes	Spirochaetales; Spirochaetaceae
Borrelia turicatae 91E135	Spirochaetes	Spirochaetales; Spirochaetaceae
Brachybacterium faecium DSM 4810	Actinobacteria	Actinobacteridae; Actinomycetales; Micrococcineae; Dermabacteraceae
Brachyspira hyodysenteriae WA1	Spirochaetes	Spirochaetales; Brachyspiraceae
Brachyspira murdochii DSM 12563	Spirochaetes	Spirochaetales; Brachyspiraceae
Brachyspira pilosicoli 95/1000	Spirochaetes	Spirochaetales; Brachyspiraceae
Bradyrhizobium japonicum USDA 110	Proteobacteria	Alphaproteobacteria; Rhizobiales; Bradyrhizobiaceae
Bradyrhizobium sp BTAi1	Proteobacteria	Alphaproteobacteria; Rhizobiales; Bradyrhizobiaceae
Brevibacillus brevis NBRC 100599	Firmicutes	Bacillales; Paenibacillaceae
Brevundimonas subvibrioides ATCC 15264	Proteobacteria	Alphaproteobacteria; Caulobacterales; Caulobacteraceae
Brucella canis ATCC 23365	Proteobacteria	Alphaproteobacteria; Rhizobiales; Brucellaceae
Brucella melitensis ATCC 23457	Proteobacteria	Alphaproteobacteria; Rhizobiales; Brucellaceae
Brucella microti CCM 4915	Proteobacteria	Alphaproteobacteria; Rhizobiales; Brucellaceae
Brucella ovis ATCC 25840	Proteobacteria	Alphaproteobacteria; Rhizobiales; Brucellaceae
Brucella pinnipedialis B2/94	Proteobacteria	Alphaproteobacteria; Rhizobiales; Brucellaceae
Buchnera aphidicola str 5A (Acyrthosiphon pisum)	Proteobacteria	Gammaproteobacteria; Enterobacteriales; Enterobacteriaceae
Burkholderia cenocepacia AU 1054	Proteobacteria	Betaproteobacteria; Burkholderiales; Burkholderiaceae
Burkholderia gladioli BSR3	Proteobacteria	Betaproteobacteria; Burkholderiales; Burkholderiaceae
Burkholderia glumae BGR1	Proteobacteria	Betaproteobacteria; Burkholderiales; Burkholderiaceae
Burkholderia mallei ATCC 23344	Proteobacteria	Betaproteobacteria; Burkholderiales; Burkholderiaceae
Burkholderia phymatum STM815	Proteobacteria	Betaproteobacteria; Burkholderiales; Burkholderiaceae
Burkholderia phytofirmans PsJN	Proteobacteria	Betaproteobacteria; Burkholderiales; Burkholderiaceae
Burkholderia rhizoxinica HKI 454	Proteobacteria	Betaproteobacteria; Burkholderiales; Burkholderiaceae
Burkholderia sp CCGE1001	Proteobacteria	Betaproteobacteria; Burkholderiales; Burkholderiaceae
Burkholderia thailandensis E264	Proteobacteria	Betaproteobacteria; Burkholderiales; Burkholderiaceae
Burkholderia xenovorans LB400	Proteobacteria	Betaproteobacteria; Burkholderiales; Burkholderiaceae
Butyrivibrio proteoclasticus B316	Firmicutes	Clostridia; Clostridiales; Lachnospiraceae
Caldicellulosiruptor bescii DSM 6725	Firmicutes	Clostridia; Thermoanaerobacterales; Thermoanaerobacterales Family III Incertae Sedis
Caldicellulosiruptor hydrothermalis 108	Firmicutes	Clostridia; Thermoanaerobacterales; Thermoanaerobacterales Family III Incertae Sedis
Caldicellulosiruptor kronotskyensis 2002	Firmicutes	Clostridia; Thermoanaerobacterales; Thermoanaerobacterales Family III Incertae Sedis
Caldicellulosiruptor obsidiansis OB47	Firmicutes	Clostridia; Thermoanaerobacterales; Thermoanaerobacterales Family III Incertae Sedis
Caldicellulosiruptor owensensis OL	Firmicutes	Clostridia; Thermoanaerobacterales; Thermoanaerobacterales Family III Incertae Sedis
Caldicellulosiruptor saccharolyticus DSM 8903	Firmicutes	Clostridia; Thermoanaerobacterales; Thermoanaerobacterales Family III Incertae Sedis
Campylobacter curvus 52592	Proteobacteria	Epsilonproteobacteria; Campylobacterales; Campylobacteraceae
Campylobacter fetus subsp fetus 82-40	Proteobacteria	Epsilonproteobacteria; Campylobacterales; Campylobacteraceae
Campylobacter jejuni subsp jejuni 81116	Proteobacteria	Epsilonproteobacteria; Campylobacterales; Campylobacteraceae
Campylobacter lari RM2100	Proteobacteria	Epsilonproteobacteria; Campylobacterales; Campylobacteraceae
Candidatus Amoebophilus asiaticus 5a2	Bacteroidetes
Candidatus Desulforudis audaxviator MP104C	Firmicutes	Clostridia; Clostridiales; Peptococcaceae
Candidatus Hamiltonella defensa 5AT (Acyrthosiphon pisum)	Proteobacteria	Gammaproteobacteria; Enterobacteriales; Enterobacteriaceae
Candidatus Koribacter versatilis Ellin345	Acidobacteria
Candidatus Nitrospira defluvii	Nitrospirae	Nitrospirales; Nitrospiraceae
Candidatus Pelagibacter sp IMCC9063	Proteobacteria	Alphaproteobacteria; SAR11 cluster
Candidatus Phytoplasma australiense	Tenericutes	Mollicutes; Acholeplasmatales; Acholeplasmataceae; Candidatus Phytoplasma
Candidatus Protochlamydia amoebophila UWE25	Chlamydiae	Chlamydiales; Parachlamydiaceae
Candidatus Puniceispirillum marinum IMCC1322	Proteobacteria	Alphaproteobacteria; SAR116 cluster
Candidatus Ruthia magnifica str Cm (Calyptogena magnifica)	Proteobacteria	Gammaproteobacteria
Candidatus Solibacter usitatus Ellin6076	Acidobacteria	Solibacteres; Solibacterales; Solibacteraceae
Candidatus Sulcia muelleri CARI	Bacteroidetes	Flavobacteriia; Flavobacteriales
Candidatus Vesicomyosocius okutanii HA	Proteobacteria	Gammaproteobacteria
Capnocytophaga canimorsus Cc5	Bacteroidetes	Flavobacteriia; Flavobacteriales; Flavobacteriaceae
Capnocytophaga ochracea DSM 7271	Bacteroidetes	Flavobacteriia; Flavobacteriales; Flavobacteriaceae
Carboxydothermus hydrogenoformans Z-2901	Firmicutes	Clostridia; Thermoanaerobacterales; Thermoanaerobacteraceae
Carnobacterium sp 17-4	Firmicutes	Lactobacillales; Carnobacteriaceae
Catenulispora acidiphila DSM 44928	Actinobacteria	Actinobacteridae; Actinomycetales; Catenulisporineae; Catenulisporaceae
Caulobacter crescentus CB15	Proteobacteria	Alphaproteobacteria; Caulobacterales; Caulobacteraceae
Caulobacter segnis ATCC 21756	Proteobacteria	Alphaproteobacteria; Caulobacterales; Caulobacteraceae
Caulobacter sp K31	Proteobacteria	Alphaproteobacteria; Caulobacterales; Caulobacteraceae
Cellulomonas flavigena DSM 20109	Actinobacteria	Actinobacteridae; Actinomycetales; Micrococcineae; Cellulomonadaceae
Cellulophaga algicola DSM 14237	Bacteroidetes	Flavobacteriia; Flavobacteriales; Flavobacteriaceae
Cellulophaga lytica DSM 7489	Bacteroidetes	Flavobacteriia; Flavobacteriales; Flavobacteriaceae
Cellvibrio japonicus Ueda107	Proteobacteria	Gammaproteobacteria; Pseudomonadales; Pseudomonadaceae
Chitinophaga pinensis DSM 2588	Bacteroidetes	Sphingobacteriia; Sphingobacteriales; Chitinophagaceae
Chlamydia trachomatis 434/Bu	Chlamydiae	Chlamydiales; Chlamydiaceae; Chlamydia/Chlamydophila group
Chlamydophila abortus S26/3	Chlamydiae	Chlamydiales; Chlamydiaceae; Chlamydia/Chlamydophila group
Chlamydophila caviae GPIC	Chlamydiae	Chlamydiales; Chlamydiaceae; Chlamydia/Chlamydophila group
Chlamydophila felis Fe/C-56	Chlamydiae	Chlamydiales; Chlamydiaceae; Chlamydia/Chlamydophila group
Chlamydophila pneumoniae AR39	Chlamydiae	Chlamydiales; Chlamydiaceae; Chlamydia/Chlamydophila group
Chlorobaculum parvum NCIB 8327	Chlorobi	Chlorobia; Chlorobiales; Chlorobiaceae
Chlorobium chlorochromatii CaD3	Chlorobi	Chlorobia; Chlorobiales; Chlorobiaceae; Chlorobium/Pelodictyon group
Chlorobium limicola DSM 245	Chlorobi	Chlorobia; Chlorobiales; Chlorobiaceae; Chlorobium/Pelodictyon group
Chlorobium luteolum DSM 273	Chlorobi	Chlorobia; Chlorobiales; Chlorobiaceae; Chlorobium/Pelodictyon group
Chlorobium phaeobacteroides BS1	Chlorobi	Chlorobia; Chlorobiales; Chlorobiaceae; Chlorobium/Pelodictyon group
Chlorobium phaeovibrioides DSM 265	Chlorobi	Chlorobia; Chlorobiales; Chlorobiaceae; Chlorobium/Pelodictyon group
Chlorobium tepidum TLS	Chlorobi	Chlorobia; Chlorobiales; Chlorobiaceae
Chloroflexus aggregans DSM 9485	Chloroflexi	Chloroflexales; Chloroflexaceae
Chloroflexus aurantiacus J-10-fl	Chloroflexi	Chloroflexales; Chloroflexaceae
Chloroflexus sp Y-400-fl	Chloroflexi	Chloroflexales; Chloroflexaceae
Chloroherpeton thalassium ATCC 35110	Chlorobi	Chlorobia; Chlorobiales; Chlorobiaceae
Chromobacterium violaceum ATCC 12472	Proteobacteria	Betaproteobacteria; Neisseriales; Neisseriaceae
Chromohalobacter salexigens DSM 3043	Proteobacteria	Gammaproteobacteria; Oceanospirillales; Halomonadaceae
Citrobacter koseri ATCC BAA-895	Proteobacteria	Gammaproteobacteria; Enterobacteriales; Enterobacteriaceae
Citrobacter rodentium ICC168	Proteobacteria	Gammaproteobacteria; Enterobacteriales; Enterobacteriaceae
Clostridiales genomosp BVAB3 str UPII9-5	Firmicutes	Clostridia
Clostridium acetobutylicum ATCC 824	Firmicutes	Clostridia; Clostridiales; Clostridiaceae
Clostridium beijerinckii NCIMB 8052	Firmicutes	Clostridia; Clostridiales; Clostridiaceae
Clostridium botulinum A2 str Kyoto	Firmicutes	Clostridia; Clostridiales; Clostridiaceae
Clostridium cellulolyticum H10	Firmicutes	Clostridia; Clostridiales; Clostridiaceae
Clostridium cellulovorans 743B	Firmicutes	Clostridia; Clostridiales; Clostridiaceae
Clostridium lentocellum DSM 5427	Firmicutes	Clostridia; Clostridiales; Lachnospiraceae
Clostridium ljungdahlii DSM 13528	Firmicutes	Clostridia; Clostridiales; Clostridiaceae
Clostridium novyi NT	Firmicutes	Clostridia; Clostridiales; Clostridiaceae
Clostridium phytofermentans ISDg	Firmicutes	Clostridia; Clostridiales; Clostridiaceae
Clostridium saccharolyticum WM1	Firmicutes	Clostridia; Clostridiales; Clostridiaceae
Clostridium sticklandii DSM 519	Firmicutes	Clostridia; Clostridiales
Clostridium tetani E88	Firmicutes	Clostridia; Clostridiales; Clostridiaceae
Clostridium thermocellum ATCC 27405	Firmicutes	Clostridia; Clostridiales; Clostridiaceae
Collimonas fungivorans Ter331	Proteobacteria	Betaproteobacteria; Burkholderiales; Oxalobacteraceae
Colwellia psychrerythraea 34H	Proteobacteria	Gammaproteobacteria; Alteromonadales; Colwelliaceae
Conexibacter woesei DSM 14684	Actinobacteria	Rubrobacteridae; Solirubrobacterales; Conexibacteraceae
Coprothermobacter proteolyticus DSM 5265	Firmicutes	Clostridia; Thermoanaerobacterales; Thermodesulfobiaceae
Coraliomargarita akajimensis DSM 45221	Verrucomicrobia	Opitutae; Puniceicoccales; Puniceicoccaceae
Corynebacterium kroppenstedtii DSM 44385	Actinobacteria	Actinobacteridae; Actinomycetales; Corynebacterineae; Corynebacteriaceae
Corynebacterium resistens DSM 45100	Actinobacteria	Actinobacteridae; Actinomycetales; Corynebacterineae; Corynebacteriaceae
Corynebacterium urealyticum DSM 7109	Actinobacteria	Actinobacteridae; Actinomycetales; Corynebacterineae; Corynebacteriaceae
Coxiella burnetii CbuG_Q212	Proteobacteria	Gammaproteobacteria; Legionellales; Coxiellaceae
Croceibacter atlanticus HTCC2559	Bacteroidetes	Flavobacteriia; Flavobacteriales; Flavobacteriaceae
Cronobacter sakazakii ATCC BAA-894	Proteobacteria	Gammaproteobacteria; Enterobacteriales; Enterobacteriaceae
Cronobacter turicensis z3032	Proteobacteria	Gammaproteobacteria; Enterobacteriales; Enterobacteriaceae
Cryptobacterium curtum DSM 15641	Actinobacteria	Coriobacteridae; Coriobacteriales; Coriobacterineae; Coriobacteriaceae
Cupriavidus necator N-1	Proteobacteria	Betaproteobacteria; Burkholderiales; Burkholderiaceae
Cupriavidus taiwanensis LMG 19424	Proteobacteria	Betaproteobacteria; Burkholderiales; Burkholderiaceae
Cyanobacterium UCYN-A	Cyanobacteria
Cytophaga hutchinsonii ATCC 33406	Bacteroidetes	Cytophagia; Cytophagales; Cytophagaceae
Dechloromonas aromatica RCB	Proteobacteria	Betaproteobacteria; Rhodocyclales; Rhodocyclaceae
Deferribacter desulfuricans SSM1	Deferribacteres	Deferribacterales; Deferribacteraceae
Dehalococcoides sp BAV1	Chloroflexi	Dehalococcoidetes; Dehalococcoidales; Dehalococcoidaceae
Dehalogenimonas lykanthroporepellens BL-DC-9	Chloroflexi	Dehalococcoidetes
Deinococcus deserti VCD115	Deinococcus-Thermus	Deinococci; Deinococcales; Deinococcaceae
Deinococcus geothermalis DSM 11300	Deinococcus-Thermus	Deinococci; Deinococcales; Deinococcaceae
Deinococcus maricopensis DSM 21211	Deinococcus-Thermus	Deinococci; Deinococcales; Deinococcaceae
Deinococcus proteolyticus MRP	Deinococcus-Thermus	Deinococci; Deinococcales; Deinococcaceae
Deinococcus radiodurans R1	Deinococcus-Thermus	Deinococci; Deinococcales; Deinococcaceae
Delftia acidovorans SPH-1	Proteobacteria	Betaproteobacteria; Burkholderiales; Comamonadaceae
Delftia sp Cs1-4	Proteobacteria	Betaproteobacteria; Burkholderiales; Comamonadaceae
Denitrovibrio acetiphilus DSM 12809	Deferribacteres	Deferribacterales; Deferribacteraceae
Desulfarculus baarsii DSM 2075	Proteobacteria	Deltaproteobacteria; Desulfarculales; Desulfarculaceae
Desulfatibacillum alkenivorans AK-01	Proteobacteria	Deltaproteobacteria; Desulfobacterales; Desulfobacteraceae
Desulfitobacterium hafniense DCB-2	Firmicutes	Clostridia; Clostridiales; Peptococcaceae
Desulfobacterium autotrophicum HRM2	Proteobacteria	Deltaproteobacteria; Desulfobacterales; Desulfobacteraceae
Desulfobulbus propionicus DSM 2032	Proteobacteria	Deltaproteobacteria; Desulfobacterales; Desulfobulbaceae
Desulfococcus oleovorans Hxd3	Proteobacteria	Deltaproteobacteria; Desulfobacterales; Desulfobacteraceae
Desulfohalobium retbaense DSM 5692	Proteobacteria	Deltaproteobacteria; Desulfovibrionales; Desulfohalobiaceae
Desulfomicrobium baculatum DSM 4028	Proteobacteria	Deltaproteobacteria; Desulfovibrionales; Desulfomicrobiaceae
Desulfotalea psychrophila LSv54	Proteobacteria	Deltaproteobacteria; Desulfobacterales; Desulfobulbaceae
Desulfotomaculum acetoxidans DSM 771	Firmicutes	Clostridia; Clostridiales; Peptococcaceae
Desulfotomaculum reducens MI-1	Firmicutes	Clostridia; Clostridiales; Peptococcaceae
Desulfotomaculum ruminis DSM 2154	Firmicutes	Clostridia; Clostridiales; Peptococcaceae
Desulfovibrio aespoeensis Aspo-2	Proteobacteria	Deltaproteobacteria; Desulfovibrionales; Desulfovibrionaceae
Desulfovibrio alaskensis G20	Proteobacteria	Deltaproteobacteria; Desulfovibrionales; Desulfovibrionaceae
Desulfovibrio desulfuricans subsp desulfuricans str ATCC 27774 NC_0118831 GI:220903286	Proteobacteria	Deltaproteobacteria; Desulfovibrionales; Desulfovibrionaceae
Desulfovibrio salexigens DSM 2638	Proteobacteria	Deltaproteobacteria; Desulfovibrionales; Desulfovibrionaceae
Desulfovibrio vulgaris str 'Miyazaki F'	Proteobacteria	Deltaproteobacteria; Desulfovibrionales; Desulfovibrionaceae
Desulfurispirillum indicum S5	Chrysiogenetes	Chrysiogenales; Chrysiogenaceae
Desulfurivibrio alkaliphilus AHT2	Proteobacteria	Deltaproteobacteria; Desulfobacterales; Desulfobulbaceae
Desulfurobacterium thermolithotrophum DSM 11699	Aquificae	Aquificales; Desulfurobacteriaceae
Dichelobacter nodosus VCS1703A	Proteobacteria	Gammaproteobacteria; Cardiobacteriales; Cardiobacteriaceae
Dickeya dadantii 3937	Proteobacteria	Gammaproteobacteria; Enterobacteriales; Enterobacteriaceae
Dickeya zeae Ech1591	Proteobacteria	Gammaproteobacteria; Enterobacteriales; Enterobacteriaceae
Dictyoglomus thermophilum H-6-12	Dictyoglomi	Dictyoglomales; Dictyoglomaceae
Dictyoglomus turgidum DSM 6724	Dictyoglomi	Dictyoglomales; Dictyoglomaceae
Dinoroseobacter shibae DFL 12	Proteobacteria	Alphaproteobacteria; Rhodobacterales; Rhodobacteraceae
Dyadobacter fermentans DSM 18053	Bacteroidetes	Cytophagia; Cytophagales; Cytophagaceae
Edwardsiella ictaluri 93-146	Proteobacteria	Gammaproteobacteria; Enterobacteriales; Enterobacteriaceae
Edwardsiella tarda EIB202	Proteobacteria	Gammaproteobacteria; Enterobacteriales; Enterobacteriaceae
Eggerthella lenta DSM 2243	Actinobacteria	Coriobacteridae; Coriobacteriales; Coriobacterineae; Coriobacteriaceae
Eggerthella sp YY7918	Actinobacteria	Coriobacteridae; Coriobacteriales; Coriobacterineae; Coriobacteriaceae
Ehrlichia canis str Jake	Proteobacteria	Alphaproteobacteria; Rickettsiales; Anaplasmataceae
Ehrlichia chaffeensis str Arkansas	Proteobacteria	Alphaproteobacteria; Rickettsiales; Anaplasmataceae
Ehrlichia ruminantium str Gardel	Proteobacteria	Alphaproteobacteria; Rickettsiales; Anaplasmataceae
Elusimicrobium minutum Pei191	Elusimicrobia	Elusimicrobia; Elusimicrobiales; Elusimicrobiaceae
Enterobacter cloacae SCF1	Proteobacteria	Gammaproteobacteria; Enterobacteriales; Enterobacteriaceae; Enterobacter
Enterobacter sp 638	Proteobacteria	Gammaproteobacteria; Enterobacteriales; Enterobacteriaceae
Erwinia amylovora ATCC 49946	Proteobacteria	Gammaproteobacteria; Enterobacteriales; Enterobacteriaceae
Erysipelothrix rhusiopathiae str Fujisawa	Firmicutes	Erysipelotrichi; Erysipelotrichales; Erysipelotrichaceae
Erythrobacter litoralis HTCC2594	Proteobacteria	Alphaproteobacteria; Sphingomonadales; Erythrobacteraceae
Escherichia coli str K-12 substr MG1655	Proteobacteria	Gammaproteobacteria; Enterobacteriales; Enterobacteriaceae
Escherichia fergusonii ATCC 35469	Proteobacteria	Gammaproteobacteria; Enterobacteriales; Enterobacteriaceae
Ethanoligenens harbinense YUAN-3	Firmicutes	Clostridia; Clostridiales; Ruminococcaceae
Eubacterium eligens ATCC 27750	Firmicutes	Clostridia; Clostridiales; Eubacteriaceae
Eubacterium limosum KIST612	Firmicutes	Clostridia; Clostridiales; Eubacteriaceae
Eubacterium rectale ATCC 33656	Firmicutes	Clostridia; Clostridiales; Eubacteriaceae
Exiguobacterium sp AT1b	Firmicutes	Bacillales; Bacillales Family XII Incertae Sedis
Ferrimonas balearica DSM 9799	Proteobacteria	Gammaproteobacteria; Alteromonadales; Ferrimonadaceae
Fervidobacterium nodosum Rt17-B1	Thermotogae	Thermotogales; Thermotogaceae
Flavobacteriaceae bacterium 3519-10	Bacteroidetes	Flavobacteriia; Flavobacteriales
Flavobacterium johnsoniae UW101	Bacteroidetes	Flavobacteriia; Flavobacteriales; Flavobacteriaceae
Flavobacterium psychrophilum JIP02/86	Bacteroidetes	Flavobacteriia; Flavobacteriales; Flavobacteriaceae
Francisella novicida U112	Proteobacteria	Gammaproteobacteria; Thiotrichales; Francisellaceae
Francisella sp TX077308	Proteobacteria	Gammaproteobacteria; Thiotrichales; Francisellaceae
Frankia alni ACN14a	Actinobacteria	Actinobacteridae; Actinomycetales; Frankineae; Frankiaceae
Frankia sp CcI3	Actinobacteria	Actinobacteridae; Actinomycetales; Frankineae; Frankiaceae
Frankia symbiont of Datisca glomerata	Actinobacteria	Actinobacteridae; Actinomycetales; Frankineae; Frankiaceae
Gallibacterium anatis UMN179	Proteobacteria	Gammaproteobacteria; Pasteurellales; Pasteurellaceae
Gallionella capsiferriformans ES-2	Proteobacteria	Betaproteobacteria; Gallionellales; Gallionellaceae
Gamma proteobacterium HdN1	Proteobacteria
Gardnerella vaginalis 409-05	Actinobacteria	Actinobacteridae; Bifidobacteriales; Bifidobacteriaceae
Gemmatimonas aurantiaca T-27	Gemmatimonadetes	Gemmatimonadales; Gemmatimonadaceae
Geobacillus sp C56-T3	Firmicutes	Bacillales; Bacillaceae
Geobacillus thermodenitrificans NG80-2	Firmicutes	Bacillales; Bacillaceae
Geobacillus thermoglucosidasius C56-YS93	Firmicutes	Bacillales; Bacillaceae
Geobacter bemidjiensis Bem	Proteobacteria	Deltaproteobacteria; Desulfuromonadales; Geobacteraceae
Geobacter lovleyi SZ	Proteobacteria	Deltaproteobacteria; Desulfuromonadales; Geobacteraceae
Geobacter sp FRC-32	Proteobacteria	Deltaproteobacteria; Desulfuromonadales; Geobacteraceae
Geobacter sp M18	Proteobacteria	Deltaproteobacteria; Desulfuromonadales; Geobacteraceae
Geobacter uraniireducens Rf4	Proteobacteria	Deltaproteobacteria; Desulfuromonadales; Geobacteraceae
Geodermatophilus obscurus DSM 43160	Actinobacteria	Actinobacteridae; Actinomycetales; Frankineae; Geodermatophilaceae
Glaciecola nitratireducens FR1064	Proteobacteria	Gammaproteobacteria; Alteromonadales; Alteromonadaceae
Glaciecola sp 4H-3-7+YE-5	Proteobacteria	Gammaproteobacteria; Alteromonadales; Alteromonadaceae
Gloeobacter violaceus PCC 7421	Cyanobacteria	Gloeobacteria; Gloeobacterales
Gluconacetobacter diazotrophicus PAl 5	Proteobacteria	Alphaproteobacteria; Rhodospirillales; Acetobacteraceae
Gordonia bronchialis DSM 43247	Actinobacteria	Actinobacteridae; Actinomycetales; Corynebacterineae; Gordoniaceae
Gramella forsetii KT0803	Bacteroidetes	Flavobacteriia; Flavobacteriales; Flavobacteriaceae
Granulibacter bethesdensis CGDNIH1	Proteobacteria	Alphaproteobacteria; Rhodospirillales; Acetobacteraceae
Granulicella tundricola	Acidobacteria	Acidobacteriales; Acidobacteriaceae
Haemophilus ducreyi 35000HP	Proteobacteria	Gammaproteobacteria; Pasteurellales; Pasteurellaceae
Haemophilus parasuis SH0165	Proteobacteria	Gammaproteobacteria; Pasteurellales; Pasteurellaceae
Hahella chejuensis KCTC 2396	Proteobacteria	Gammaproteobacteria; Oceanospirillales; Hahellaceae
Halanaerobium hydrogeniformans	Firmicutes	Clostridia; Halanaerobiales; Halanaerobiaceae
Haliangium ochraceum DSM 14365	Proteobacteria	Deltaproteobacteria; Myxococcales; Nannocystineae; Kofleriaceae
Halobacillus halophilus DSM 2266	Firmicutes	Bacillales; Bacillaceae
Halomonas elongata DSM 2581	Proteobacteria	Gammaproteobacteria; Oceanospirillales; Halomonadaceae
Halorhodospira halophila SL1	Proteobacteria	Gammaproteobacteria; Chromatiales; Ectothiorhodospiraceae
Halothermothrix orenii H 168	Firmicutes	Clostridia; Halanaerobiales; Halanaerobiaceae
Halothiobacillus neapolitanus c2	Proteobacteria	Gammaproteobacteria; Chromatiales; Halothiobacillaceae
Helicobacter acinonychis str Sheeba	Proteobacteria	Epsilonproteobacteria; Campylobacterales; Helicobacteraceae
Helicobacter felis ATCC 49179	Proteobacteria	Epsilonproteobacteria; Campylobacterales; Helicobacteraceae
Helicobacter hepaticus ATCC 51449	Proteobacteria	Epsilonproteobacteria; Campylobacterales; Helicobacteraceae
Helicobacter mustelae 12198	Proteobacteria	Epsilonproteobacteria; Campylobacterales; Helicobacteraceae
Heliobacterium modesticaldum Ice1	Firmicutes	Clostridia; Clostridiales; Heliobacteriaceae
Herbaspirillum seropedicae SmR1	Proteobacteria	Betaproteobacteria; Burkholderiales; Oxalobacteraceae
Herminiimonas arsenicoxydans	Proteobacteria	Betaproteobacteria; Burkholderiales; Oxalobacteraceae
Herpetosiphon aurantiacus DSM 785	Chloroflexi	Herpetosiphonales; Herpetosiphonaceae
Hirschia baltica ATCC 49814	Proteobacteria	Alphaproteobacteria; Rhodobacterales; Hyphomonadaceae
Hyphomicrobium sp MC1	Proteobacteria	Alphaproteobacteria; Rhizobiales; Hyphomicrobiaceae
Hyphomonas neptunium ATCC 15444	Proteobacteria	Alphaproteobacteria; Rhodobacterales; Hyphomonadaceae
Ignavibacterium album JCM 16511	Ignavibacteria	Ignavibacteria; Ignavibacteriales; Ignavibacteriaceae
Ilyobacter polytropus DSM 2926	Fusobacteria	Fusobacteriales; Fusobacteriaceae
Intrasporangium calvum DSM 43043	Actinobacteria	Actinobacteridae; Actinomycetales; Micrococcineae; Intrasporangiaceae
Jannaschia sp CCS1	Proteobacteria	Alphaproteobacteria; Rhodobacterales; Rhodobacteraceae
Janthinobacterium sp Marseille	Proteobacteria	Betaproteobacteria; Burkholderiales; Oxalobacteraceae
Jonesia denitrificans DSM 20603	Actinobacteria	Actinobacteridae; Actinomycetales; Micrococcineae; Jonesiaceae
Kangiella koreensis DSM 16069	Proteobacteria	Gammaproteobacteria; Oceanospirillales; Alcanivoracaceae
Kitasatospora setae KM-6054	Actinobacteria	Actinobacteridae; Actinomycetales; Streptomycineae; Streptomycetaceae
Klebsiella variicola At-22	Proteobacteria	Gammaproteobacteria; Enterobacteriales; Enterobacteriaceae
Kocuria rhizophila DC2201	Actinobacteria	Actinobacteridae; Actinomycetales; Micrococcineae; Micrococcaceae
Kosmotoga olearia TBF 1951	Thermotogae	Thermotogales; Thermotogaceae
Kribbella flavida DSM 17836	Actinobacteria	Actinobacteridae; Actinomycetales; Propionibacterineae; Nocardioidaceae
Krokinobacter sp 4H-3-7-5	Bacteroidetes	Flavobacteriia; Flavobacteriales; Flavobacteriaceae
Kyrpidia tusciae DSM 2912	Firmicutes	Bacillales; Alicyclobacillaceae
Kytococcus sedentarius DSM 20547	Actinobacteria	Actinobacteridae; Actinomycetales; Micrococcineae; Dermacoccaceae
Lacinutrix sp 5H-3-7-4	Bacteroidetes	Flavobacteriia; Flavobacteriales; Flavobacteriaceae
Lactobacillus brevis ATCC 367	Firmicutes	Lactobacillales; Lactobacillaceae
Lactobacillus casei ATCC 334	Firmicutes	Lactobacillales; Lactobacillaceae
Lactobacillus crispatus ST1	Firmicutes	Lactobacillales; Lactobacillaceae
Lactobacillus gasseri ATCC 33323	Firmicutes	Lactobacillales; Lactobacillaceae
Lactobacillus reuteri DSM 20016	Firmicutes	Lactobacillales; Lactobacillaceae
Lactobacillus sakei subsp sakei 23K	Firmicutes	Lactobacillales; Lactobacillaceae
Laribacter hongkongensis HLHK9	Proteobacteria	Betaproteobacteria; Neisseriales; Neisseriaceae
Leadbetterella byssophila DSM 17132	Bacteroidetes	Cytophagia; Cytophagales; Cytophagaceae
Legionella longbeachae NSW150	Proteobacteria	Gammaproteobacteria; Legionellales; Legionellaceae
Legionella pneumophila 2300/99 Alcoy	Proteobacteria	Gammaproteobacteria; Legionellales; Legionellaceae
Leifsonia xyli subsp xyli str CTCB07	Actinobacteria	Actinobacteridae; Actinomycetales; Micrococcineae; Microbacteriaceae
Leptospira biflexa serovar Patoc strain 'Patoc 1 (Ames)'	Spirochaetes	Spirochaetales; Leptospiraceae
Leptospira borgpetersenii serovar Hardjo-bovis JB197	Spirochaetes	Spirochaetales; Leptospiraceae
Leptospira interrogans serovar Copenhageni str Fiocruz L1-130 NC_0058231 GI:45655914	Spirochaetes	Spirochaetales; Leptospiraceae
Leptothrix cholodnii SP-6	Proteobacteria	Betaproteobacteria; Burkholderiales
Leptotrichia buccalis C-1013-b	Fusobacteria	Fusobacteriales; Leptotrichiaceae
Leuconostoc citreum KM20	Firmicutes	Lactobacillales
Leuconostoc gasicomitatum LMG 18811	Firmicutes	Lactobacillales
Leuconostoc sp C2	Firmicutes	Lactobacillales
Listeria innocua Clip11262	Firmicutes	Bacillales; Listeriaceae
Listeria seeligeri serovar 1/2b str SLCC3954	Firmicutes	Bacillales; Listeriaceae
Listeria welshimeri serovar 6b str SLCC5334	Firmicutes	Bacillales; Listeriaceae
Magnetococcus marinus MC-1	Proteobacteria	Alphaproteobacteria; Magnetococcales; Magnetococcaceae
Magnetospirillum magneticum AMB-1	Proteobacteria	Alphaproteobacteria; Rhodospirillales; Rhodospirillaceae
Mannheimia succiniciproducens MBEL55E	Proteobacteria	Gammaproteobacteria; Pasteurellales; Pasteurellaceae
Maribacter sp HTCC2170	Bacteroidetes	Flavobacteriia; Flavobacteriales; Flavobacteriaceae
Maricaulis maris MCS10	Proteobacteria	Alphaproteobacteria; Rhodobacterales; Hyphomonadaceae
Marinomonas sp MWYL1	Proteobacteria	Gammaproteobacteria; Oceanospirillales
Meiothermus silvanus DSM 9946	Deinococcus-Thermus	Deinococci; Thermales; Thermaceae
Melissococcus plutonius ATCC 35311	Firmicutes	Lactobacillales; Enterococcaceae
Mesoplasma florum L1	Tenericutes	Mollicutes; Entomoplasmatales; Entomoplasmataceae
Mesorhizobium ciceri biovar biserrulae WSM1271	Proteobacteria	Alphaproteobacteria; Rhizobiales; Phyllobacteriaceae
Mesorhizobium loti MAFF303099	Proteobacteria	Alphaproteobacteria; Rhizobiales; Phyllobacteriaceae
Methylacidiphilum infernorum V4	Verrucomicrobia	unclassified Verrucomicrobia; Methylacidiphilales; Methylacidiphilaceae
Methylibium petroleiphilum PM1	Proteobacteria	Betaproteobacteria; Burkholderiales
Methylobacillus flagellatus KT	Proteobacteria	Betaproteobacteria; Methylophilales; Methylophilaceae
Methylobacterium chloromethanicum CM4	Proteobacteria	Alphaproteobacteria; Rhizobiales; Methylobacteriaceae
Methylobacterium nodulans ORS 2060	Proteobacteria	Alphaproteobacteria; Rhizobiales; Methylobacteriaceae
Methylocella silvestris BL2	Proteobacteria	Alphaproteobacteria; Rhizobiales; Beijerinckiaceae
Methylococcus capsulatus str Bath	Proteobacteria	Gammaproteobacteria; Methylococcales; Methylococcaceae
Methylotenera mobilis JLW8	Proteobacteria	Betaproteobacteria; Methylophilales; Methylophilaceae
Methylotenera versatilis 301	Proteobacteria	Betaproteobacteria; Methylophilales; Methylophilaceae
Methylovorus glucosetrophus SIP3-4	Proteobacteria	Betaproteobacteria; Methylophilales; Methylophilaceae
Methylovorus sp MP688	Proteobacteria	Betaproteobacteria; Methylophilales; Methylophilaceae
Micavibrio aeruginosavorus ARL-13	Proteobacteria	Alphaproteobacteria
Microbacterium testaceum StLB037	Actinobacteria	Actinobacteridae; Actinomycetales; Micrococcineae; Microbacteriaceae
Micrococcus luteus NCTC 2665	Actinobacteria	Actinobacteridae; Actinomycetales; Micrococcineae; Micrococcaceae
Microcystis aeruginosa NIES-843	Cyanobacteria	Chroococcales
Microlunatus phosphovorus NM-1	Actinobacteria	Actinobacteridae; Actinomycetales; Propionibacterineae; Propionibacteriaceae
Micromonospora aurantiaca ATCC 27029	Actinobacteria	Actinobacteridae; Actinomycetales; Micromonosporineae; Micromonosporaceae
Micromonospora sp L5	Actinobacteria	Actinobacteridae; Actinomycetales; Micromonosporineae; Micromonosporaceae
Mobiluncus curtisii ATCC 43063	Actinobacteria	Actinobacteridae; Actinomycetales; Actinomycineae; Actinomycetaceae; Mobiluncus/Falcivibrio group
Moorella thermoacetica ATCC 39073	Firmicutes	Clostridia; Thermoanaerobacterales; Thermoanaerobacteraceae; Moorella group
Moraxella catarrhalis RH4	Proteobacteria	Gammaproteobacteria; Pseudomonadales; Moraxellaceae
Mycobacterium africanum GM041182	Actinobacteria	Actinobacteridae; Actinomycetales; Corynebacterineae; Mycobacteriaceae
Mycobacterium avium 104	Actinobacteria	Actinobacteridae; Actinomycetales; Corynebacterineae; Mycobacteriaceae
Mycobacterium bovis AF2122/97	Actinobacteria	Actinobacteridae; Actinomycetales; Corynebacterineae; Mycobacteriaceae
Mycobacterium canettii CIPT 140010059	Actinobacteria	Actinobacteridae; Actinomycetales; Corynebacterineae; Mycobacteriaceae
Mycobacterium gilvum PYR-GCK	Actinobacteria	Actinobacteridae; Actinomycetales; Corynebacterineae; Mycobacteriaceae
Mycobacterium leprae Br4923	Actinobacteria	Actinobacteridae; Actinomycetales; Corynebacterineae; Mycobacteriaceae
Mycobacterium sp JDM601	Actinobacteria	Actinobacteridae; Actinomycetales; Corynebacterineae; Mycobacteriaceae
Mycobacterium vanbaalenii PYR-1	Actinobacteria	Actinobacteridae; Actinomycetales; Corynebacterineae; Mycobacteriaceae
Mycoplasma agalactiae PG2	Tenericutes	Mollicutes; Mycoplasmataceae
Mycoplasma arthritidis 158L3-1	Tenericutes	Mollicutes; Mycoplasmataceae
Mycoplasma capricolum subsp capricolum ATCC 27343	Tenericutes	Mollicutes; Mycoplasmataceae
Mycoplasma conjunctivae HRC/581	Tenericutes	Mollicutes; Mycoplasmataceae
Mycoplasma crocodyli MP145	Tenericutes	Mollicutes; Mycoplasmataceae
Mycoplasma fermentans JER	Tenericutes	Mollicutes; Mycoplasmataceae
Mycoplasma genitalium G37	Tenericutes	Mollicutes; Mycoplasmataceae
Mycoplasma hominis ATCC 23114	Tenericutes	Mollicutes; Mycoplasmataceae
Mycoplasma mobile 163K	Tenericutes	Mollicutes; Mycoplasmataceae
Mycoplasma penetrans HF-2	Tenericutes	Mollicutes; Mycoplasmataceae
Mycoplasma pulmonis UAB CTIP	Tenericutes	Mollicutes; Mycoplasmataceae
Mycoplasma synoviae 53	Tenericutes	Mollicutes; Mycoplasmataceae
Myxococcus fulvus HW-1	Proteobacteria	Deltaproteobacteria; Myxococcales; Cystobacterineae; Myxococcaceae
Myxococcus xanthus DK 1622	Proteobacteria	Deltaproteobacteria; Myxococcales; Cystobacterineae; Myxococcaceae
Nakamurella multipartita DSM 44233	Actinobacteria	Actinobacteridae; Actinomycetales; Frankineae; Nakamurellaceae
Nautilia profundicola AmH	Proteobacteria	Epsilonproteobacteria; Nautiliales; Nautiliaceae
Neisseria gonorrhoeae FA 1090	Proteobacteria	Betaproteobacteria; Neisseriales; Neisseriaceae
Neisseria lactamica 020-06	Proteobacteria	Betaproteobacteria; Neisseriales; Neisseriaceae
Neisseria meningitidis 053442	Proteobacteria	Betaproteobacteria; Neisseriales; Neisseriaceae
Neorickettsia risticii str Illinois	Proteobacteria	Alphaproteobacteria; Rickettsiales; Anaplasmataceae
Neorickettsia sennetsu str Miyayama	Proteobacteria	Alphaproteobacteria; Rickettsiales; Anaplasmataceae
Nitratifractor salsuginis DSM 16511	Proteobacteria	Epsilonproteobacteria; Campylobacterales
Nitratiruptor sp SB155-2	Proteobacteria	Epsilonproteobacteria
Nitrobacter hamburgensis X14	Proteobacteria	Alphaproteobacteria; Rhizobiales; Bradyrhizobiaceae
Nitrobacter winogradskyi Nb-255	Proteobacteria	Alphaproteobacteria; Rhizobiales; Bradyrhizobiaceae
Nitrosococcus watsonii C-113	Proteobacteria	Gammaproteobacteria; Chromatiales; Chromatiaceae
Nitrosomonas europaea ATCC 19718	Proteobacteria	Betaproteobacteria; Nitrosomonadales; Nitrosomonadaceae
Nitrosospira multiformis ATCC 25196	Proteobacteria	Betaproteobacteria; Nitrosomonadales; Nitrosomonadaceae
Nocardia farcinica IFM 10152	Actinobacteria	Actinobacteridae; Actinomycetales; Corynebacterineae; Nocardiaceae
Nocardioides sp JS614	Actinobacteria	Actinobacteridae; Actinomycetales; Propionibacterineae; Nocardioidaceae
Nocardiopsis dassonvillei subsp dassonvillei DSM 43111	Actinobacteria	Actinobacteridae; Actinomycetales; Streptosporangineae; Nocardiopsaceae
'Nostoc azollae' 0708	Cyanobacteria	Nostocales; Nostocaceae
Nostoc punctiforme PCC 73102	Cyanobacteria	Nostocales; Nostocaceae
Novosphingobium aromaticivorans DSM 12444	Proteobacteria	Alphaproteobacteria; Sphingomonadales; Sphingomonadaceae
Novosphingobium sp PP1Y	Proteobacteria	Alphaproteobacteria; Sphingomonadales; Sphingomonadaceae
Oceanimonas sp GK1	Proteobacteria	Gammaproteobacteria; Aeromonadales; Aeromonadaceae
Oceanobacillus iheyensis HTE831	Firmicutes	Bacillales; Bacillaceae
Ochrobactrum anthropi ATCC 49188	Proteobacteria	Alphaproteobacteria; Rhizobiales; Brucellaceae
Odoribacter splanchnicus DSM 20712	Bacteroidetes	Bacteroidia; Bacteroidales; Porphyromonadaceae
Oenococcus oeni PSU-1	Firmicutes	Lactobacillales
Olsenella uli DSM 7084	Actinobacteria	Coriobacteridae; Coriobacteriales; Coriobacterineae; Coriobacteriaceae
Onion yellows phytoplasma OY-M	Tenericutes	Mollicutes; Acholeplasmatales; Acholeplasmataceae; Candidatus Phytoplasma
Opitutus terrae PB90-1	Verrucomicrobia	Opitutae; Opitutales; Opitutaceae
Orientia tsutsugamushi str Boryong	Proteobacteria	Alphaproteobacteria; Rickettsiales; Rickettsiaceae; Rickettsieae
Paenibacillus mucilaginosus 3016	Firmicutes	Bacillales; Paenibacillaceae
Paenibacillus polymyxa E681	Firmicutes	Bacillales; Paenibacillaceae
Paenibacillus sp JDR-2	Firmicutes	Bacillales; Paenibacillaceae
Paludibacter propionicigenes WB4	Bacteroidetes	Bacteroidia; Bacteroidales; Porphyromonadaceae
Pantoea sp At-9b	Proteobacteria	Gammaproteobacteria; Enterobacteriales; Enterobacteriaceae
Pantoea vagans C9-1	Proteobacteria	Gammaproteobacteria; Enterobacteriales; Enterobacteriaceae
Parabacteroides distasonis ATCC 8503	Bacteroidetes	Bacteroidia; Bacteroidales; Porphyromonadaceae
Parachlamydia acanthamoebae UV-7	Chlamydiae	Chlamydiales; Parachlamydiaceae
Paracoccus denitrificans PD1222	Proteobacteria	Alphaproteobacteria; Rhodobacterales; Rhodobacteraceae
Parvibaculum lavamentivorans DS-1	Proteobacteria	Alphaproteobacteria; Rhizobiales; Phyllobacteriaceae
Parvularcula bermudensis HTCC2503	Proteobacteria	Alphaproteobacteria; Parvularculales; Parvularculaceae
Pectobacterium atrosepticum SCRI1043	Proteobacteria	Gammaproteobacteria; Enterobacteriales; Enterobacteriaceae
Pectobacterium carotovorum subsp carotovorum PC1	Proteobacteria	Gammaproteobacteria; Enterobacteriales; Enterobacteriaceae
Pectobacterium wasabiae WPP163	Proteobacteria	Gammaproteobacteria; Enterobacteriales; Enterobacteriaceae
Pediococcus pentosaceus ATCC 25745	Firmicutes	Lactobacillales; Lactobacillaceae
Pedobacter heparinus DSM 2366	Bacteroidetes	Sphingobacteriia; Sphingobacteriales; Sphingobacteriaceae
Pedobacter saltans DSM 12145	Bacteroidetes	Sphingobacteriia; Sphingobacteriales; Sphingobacteriaceae
Pelagibacterium halotolerans B2	Proteobacteria	Alphaproteobacteria; Rhizobiales; Hyphomicrobiaceae
Pelobacter carbinolicus DSM 2380	Proteobacteria	Deltaproteobacteria; Desulfuromonadales; Pelobacteraceae
Pelodictyon phaeoclathratiforme BU-1	Chlorobi	Chlorobia; Chlorobiales; Chlorobiaceae; Chlorobium/Pelodictyon group
Pelotomaculum thermopropionicum SI	Firmicutes	Clostridia; Clostridiales; Peptococcaceae
Petrotoga mobilis SJ95	Thermotogae	Thermotogales; Thermotogaceae
Phenylobacterium zucineum HLK1	Proteobacteria	Alphaproteobacteria; Caulobacterales; Caulobacteraceae
Photorhabdus luminescens subsp laumondii TTO1	Proteobacteria	Gammaproteobacteria; Enterobacteriales; Enterobacteriaceae
Pirellula staleyi DSM 6068	Planctomycetes	Planctomycetia; Planctomycetales; Planctomycetaceae
Planctomyces brasiliensis DSM 5305	Planctomycetes	Planctomycetia; Planctomycetales; Planctomycetaceae
Planctomyces limnophilus DSM 3776	Planctomycetes	Planctomycetia; Planctomycetales; Planctomycetaceae
Polaromonas sp JS666	Proteobacteria	Betaproteobacteria; Burkholderiales; Comamonadaceae
Polynucleobacter necessarius subsp asymbioticus QLW-P1DMWA-1 NC_0093791 GI:145588189	Proteobacteria	Betaproteobacteria; Burkholderiales; Burkholderiaceae
Porphyromonas gingivalis ATCC 33277	Bacteroidetes	Bacteroidia; Bacteroidales; Porphyromonadaceae
Prevotella denticola F0289	Bacteroidetes	Bacteroidia; Bacteroidales; Prevotellaceae
Prevotella melaninogenica ATCC 25845	Bacteroidetes	Bacteroidia; Bacteroidales; Prevotellaceae
Prevotella ruminicola 23	Bacteroidetes	Bacteroidia; Bacteroidales; Prevotellaceae
Prochlorococcus marinus str AS9601	Cyanobacteria	Prochlorales; Prochlorococcaceae
Propionibacterium freudenreichii subsp shermanii CIRM-BIA1 NC_0142151 GI:297625198	Actinobacteria	Actinobacteridae; Actinomycetales; Propionibacterineae; Propionibacteriaceae
Prosthecochloris aestuarii DSM 271	Chlorobi	Chlorobia; Chlorobiales; Chlorobiaceae
Pseudoalteromonas atlantica T6c	Proteobacteria	Gammaproteobacteria; Alteromonadales; Pseudoalteromonadaceae
Pseudoalteromonas haloplanktis TAC125	Proteobacteria	Gammaproteobacteria; Alteromonadales; Pseudoalteromonadaceae
Pseudoalteromonas sp SM9913	Proteobacteria	Gammaproteobacteria; Alteromonadales; Pseudoalteromonadaceae
Pseudogulbenkiania sp NH8B	Proteobacteria	Betaproteobacteria; Neisseriales; Neisseriaceae
Pseudomonas brassicacearum subsp brassicacearum NFM421	Proteobacteria	Gammaproteobacteria; Pseudomonadales; Pseudomonadaceae
Pseudomonas entomophila L48	Proteobacteria	Gammaproteobacteria; Pseudomonadales; Pseudomonadaceae
Pseudomonas mendocina NK-01	Proteobacteria	Gammaproteobacteria; Pseudomonadales; Pseudomonadaceae
Pseudomonas stutzeri A1501	Proteobacteria	Gammaproteobacteria; Pseudomonadales; Pseudomonadaceae
Pseudomonas syringae pv syringae B728a	Proteobacteria	Gammaproteobacteria; Pseudomonadales; Pseudomonadaceae; Pseudomonas
Pseudovibrio sp FO-BEG1	Proteobacteria	Alphaproteobacteria; Rhodobacterales; Rhodobacteraceae
Pseudoxanthomonas spadix BD-a59	Proteobacteria	Gammaproteobacteria; Xanthomonadales; Xanthomonadaceae
Pseudoxanthomonas suwonensis 11-1	Proteobacteria	Gammaproteobacteria; Xanthomonadales; Xanthomonadaceae
Psychrobacter arcticus 273-4	Proteobacteria	Gammaproteobacteria; Pseudomonadales; Moraxellaceae
Psychromonas ingrahamii 37	Proteobacteria	Gammaproteobacteria; Alteromonadales; Psychromonadaceae
Pusillimonas sp T7-7	Proteobacteria	Betaproteobacteria; Burkholderiales; Alcaligenaceae
Rahnella sp Y9602	Proteobacteria	Gammaproteobacteria; Enterobacteriales; Enterobacteriaceae
Ralstonia eutropha H16 mega	Proteobacteria	Betaproteobacteria; Burkholderiales; Burkholderiaceae
Ramlibacter tataouinensis TTB310	Proteobacteria	Betaproteobacteria; Burkholderiales; Comamonadaceae
Renibacterium salmoninarum ATCC 33209	Actinobacteria	Actinobacteridae; Actinomycetales; Micrococcineae; Micrococcaceae
Rhizobium leguminosarum bv trifolii WSM1325	Proteobacteria	Alphaproteobacteria; Rhizobiales; Rhizobiaceae; Rhizobium/Agrobacterium group
Rhodobacter capsulatus SB 1003	Proteobacteria	Alphaproteobacteria; Rhodobacterales; Rhodobacteraceae
Rhodobacter sphaeroides 241	Proteobacteria	Alphaproteobacteria; Rhodobacterales; Rhodobacteraceae
Rhodococcus equi 103S	Actinobacteria	Actinobacteridae; Actinomycetales; Corynebacterineae; Nocardiaceae
Rhodococcus jostii RHA1	Actinobacteria	Actinobacteridae; Actinomycetales; Corynebacterineae; Nocardiaceae
Rhodomicrobium vannielii ATCC 17100	Proteobacteria	Alphaproteobacteria; Rhizobiales; Hyphomicrobiaceae
Rhodopirellula baltica SH 1	Planctomycetes	Planctomycetia; Planctomycetales; Planctomycetaceae
Rhodopseudomonas palustris BisA53	Proteobacteria	Alphaproteobacteria; Rhizobiales; Bradyrhizobiaceae
Rhodospirillum centenum SW	Proteobacteria	Alphaproteobacteria; Rhodospirillales; Rhodospirillaceae
Rhodospirillum photometricum DSM 122	Proteobacteria	Alphaproteobacteria; Rhodospirillales; Rhodospirillaceae
Rhodospirillum rubrum ATCC 11170	Proteobacteria	Alphaproteobacteria; Rhodospirillales; Rhodospirillaceae
Rhodothermus marinus DSM 4252	Bacteroidetes	Bacteroidetes Order II Incertae sedis; Rhodothermaceae
Rickettsia africae ESF-5	Proteobacteria	Alphaproteobacteria; Rickettsiales; Rickettsiaceae; Rickettsieae; Rickettsia
Rickettsia akari str Hartford	Proteobacteria	Alphaproteobacteria; Rickettsiales; Rickettsiaceae; Rickettsieae; Rickettsia
Rickettsia bellii OSU 85-389	Proteobacteria	Alphaproteobacteria; Rickettsiales; Rickettsiaceae; Rickettsieae; Rickettsia
Rickettsia conorii str Malish 7	Proteobacteria	Alphaproteobacteria; Rickettsiales; Rickettsiaceae; Rickettsieae; Rickettsia
Rickettsia felis URRWXCal2	Proteobacteria	Alphaproteobacteria; Rickettsiales; Rickettsiaceae; Rickettsieae; Rickettsia
Rickettsia japonica YH	Proteobacteria	Alphaproteobacteria; Rickettsiales; Rickettsiaceae; Rickettsieae; Rickettsia
Rickettsia peacockii str Rustic	Proteobacteria	Alphaproteobacteria; Rickettsiales; Rickettsiaceae; Rickettsieae; Rickettsia
Rickettsia rickettsii str 'Sheila Smith'	Proteobacteria	Alphaproteobacteria; Rickettsiales; Rickettsiaceae; Rickettsieae; Rickettsia
Robiginitalea biformata HTCC2501	Bacteroidetes	Flavobacteriia; Flavobacteriales; Flavobacteriaceae
Roseburia hominis A2-183	Firmicutes	Clostridia; Clostridiales; Lachnospiraceae
Roseiflexus castenholzii DSM 13941	Chloroflexi	Chloroflexales; Chloroflexaceae
Roseiflexus sp RS-1	Chloroflexi	Chloroflexales; Chloroflexaceae
Roseobacter denitrificans OCh 114	Proteobacteria	Alphaproteobacteria; Rhodobacterales; Rhodobacteraceae
Rothia dentocariosa ATCC 17931	Actinobacteria	Actinobacteridae; Actinomycetales; Micrococcineae; Micrococcaceae
Rothia mucilaginosa DY-18	Actinobacteria	Actinobacteridae; Actinomycetales; Micrococcineae; Micrococcaceae
Rubrivivax gelatinosus IL144	Proteobacteria	Betaproteobacteria; Burkholderiales
Rubrobacter xylanophilus DSM 9941	Actinobacteria	Rubrobacteridae; Rubrobacterales; Rubrobacterineae; Rubrobacteraceae
Ruegeria pomeroyi DSS-3	Proteobacteria	Alphaproteobacteria; Rhodobacterales; Rhodobacteraceae
Ruegeria sp TM1040	Proteobacteria	Alphaproteobacteria; Rhodobacterales; Rhodobacteraceae
Ruminococcus albus 7	Firmicutes	Clostridia; Clostridiales; Ruminococcaceae
Saccharomonospora viridis DSM 43017	Actinobacteria	Actinobacteridae; Actinomycetales; Pseudonocardineae; Pseudonocardiaceae
Saccharophagus degradans 2-40	Proteobacteria	Gammaproteobacteria; Alteromonadales; Alteromonadaceae
Saccharopolyspora erythraea NRRL 2338	Actinobacteria	Actinobacteridae; Actinomycetales; Pseudonocardineae; Pseudonocardiaceae
Salinibacter ruber DSM 13855	Bacteroidetes	Bacteroidetes Order II Incertae sedis; Rhodothermaceae
Salinispora arenicola CNS-205	Actinobacteria	Actinobacteridae; Actinomycetales; Micromonosporineae; Micromonosporaceae
Salinispora tropica CNB-440	Actinobacteria	Actinobacteridae; Actinomycetales; Micromonosporineae; Micromonosporaceae
Salmonella bongori NCTC 12419	Proteobacteria	Gammaproteobacteria; Enterobacteriales; Enterobacteriaceae
Salmonella enterica subsp arizonae serovar 62:z4	Proteobacteria	Gammaproteobacteria; Enterobacteriales; Enterobacteriaceae
Sanguibacter keddieii DSM 10542	Actinobacteria	Actinobacteridae; Actinomycetales; Micrococcineae; Sanguibacteraceae
Sebaldella termitidis ATCC 33386	Fusobacteria	Fusobacteriales; Leptotrichiaceae
Segniliparus rotundus DSM 44985	Actinobacteria	Actinobacteridae; Actinomycetales; Corynebacterineae; Segniliparaceae
Shewanella amazonensis SB2B	Proteobacteria	Gammaproteobacteria; Alteromonadales; Shewanellaceae
Shewanella denitrificans OS217	Proteobacteria	Gammaproteobacteria; Alteromonadales; Shewanellaceae
Shewanella frigidimarina NCIMB 400	Proteobacteria	Gammaproteobacteria; Alteromonadales; Shewanellaceae
Shewanella halifaxensis HAW-EB4	Proteobacteria	Gammaproteobacteria; Alteromonadales; Shewanellaceae
Shewanella loihica PV-4	Proteobacteria	Gammaproteobacteria; Alteromonadales; Shewanellaceae
Shewanella oneidensis MR-1	Proteobacteria	Gammaproteobacteria; Alteromonadales; Shewanellaceae
Shewanella pealeana ATCC 700345	Proteobacteria	Gammaproteobacteria; Alteromonadales; Shewanellaceae
Shewanella piezotolerans WP3	Proteobacteria	Gammaproteobacteria; Alteromonadales; Shewanellaceae
Shewanella sediminis HAW-EB3	Proteobacteria	Gammaproteobacteria; Alteromonadales; Shewanellaceae
Shewanella violacea DSS12	Proteobacteria	Gammaproteobacteria; Alteromonadales; Shewanellaceae
Shewanella woodyi ATCC 51908	Proteobacteria	Gammaproteobacteria; Alteromonadales; Shewanellaceae
Sideroxydans lithotrophicus ES-1	Proteobacteria	Betaproteobacteria; Gallionellales; Gallionellaceae
Sinorhizobium fredii NGR234	Proteobacteria	Alphaproteobacteria; Rhizobiales; Rhizobiaceae; Sinorhizobium/Ensifer group
Sinorhizobium medicae WSM419	Proteobacteria	Alphaproteobacteria; Rhizobiales; Rhizobiaceae; Sinorhizobium/Ensifer group
Sinorhizobium meliloti 1021	Proteobacteria	Alphaproteobacteria; Rhizobiales; Rhizobiaceae; Sinorhizobium/Ensifer group
Slackia heliotrinireducens DSM 20476	Actinobacteria	Coriobacteridae; Coriobacteriales; Coriobacterineae; Coriobacteriaceae
Sodalis glossinidius str 'morsitans'	Proteobacteria	Gammaproteobacteria; Enterobacteriales; Enterobacteriaceae
Sorangium cellulosum 'So ce 56'	Proteobacteria	Deltaproteobacteria; Myxococcales; Sorangiineae; Polyangiaceae
Sphaerobacter thermophilus DSM 20745	Chloroflexi	Sphaerobacteridae; Sphaerobacterales; Sphaerobacterineae; Sphaerobacteraceae
Sphingobium sp SYK-6	Proteobacteria	Alphaproteobacteria; Sphingomonadales; Sphingomonadaceae
Spirochaeta smaragdinae DSM 11293	Spirochaetes	Spirochaetales; Spirochaetaceae
Spirochaeta thermophila DSM 6192	Spirochaetes	Spirochaetales; Spirochaetaceae
Spirosoma linguale DSM 74	Bacteroidetes	Cytophagia; Cytophagales; Cytophagaceae
Stackebrandtia nassauensis DSM 44728	Actinobacteria	Actinobacteridae; Actinomycetales; Glycomycineae; Glycomycetaceae
Staphylococcus carnosus subsp carnosus TM300	Firmicutes	Bacillales
Staphylococcus epidermidis ATCC 12228	Firmicutes	Bacillales
Staphylococcus haemolyticus JCSC1435	Firmicutes	Bacillales
Staphylococcus lugdunensis HKU09-01	Firmicutes	Bacillales
Staphylococcus saprophyticus subsp saprophyticus ATCC 15305	Firmicutes	Bacillales
Starkeya novella DSM 506	Proteobacteria	Alphaproteobacteria; Rhizobiales; Xanthobacteraceae
Stenotrophomonas maltophilia D457	Proteobacteria	Gammaproteobacteria; Xanthomonadales; Xanthomonadaceae; Stenotrophomonas
Stigmatella aurantiaca DW4/3-1	Proteobacteria	Deltaproteobacteria; Myxococcales; Cystobacterineae; Cystobacteraceae
Streptobacillus moniliformis DSM 12112	Fusobacteria	Fusobacteriales; Leptotrichiaceae
Streptococcus equi subsp equi 4047	Firmicutes	Lactobacillales; Streptococcaceae
Streptococcus gordonii str Challis substr CH1	Firmicutes	Lactobacillales; Streptococcaceae
Streptococcus mitis B6	Firmicutes	Lactobacillales; Streptococcaceae
Streptococcus oralis Uo5	Firmicutes	Lactobacillales; Streptococcaceae
Streptococcus parasanguinis ATCC 15912	Firmicutes	Lactobacillales; Streptococcaceae
Streptococcus parauberis KCTC 11537	Firmicutes	Lactobacillales; Streptococcaceae
Streptococcus pasteurianus ATCC 43144	Firmicutes	Lactobacillales; Streptococcaceae
Streptococcus pneumoniae 670-6B	Firmicutes	Lactobacillales; Streptococcaceae
Streptococcus sanguinis SK36	Firmicutes	Lactobacillales; Streptococcaceae
Streptococcus suis 05ZYH33	Firmicutes	Lactobacillales; Streptococcaceae
Streptococcus thermophilus CNRZ1066	Firmicutes	Lactobacillales; Streptococcaceae
Streptococcus uberis 0140J	Firmicutes	Lactobacillales; Streptococcaceae
Streptomyces avermitilis MA-4680	Actinobacteria	Actinobacteridae; Actinomycetales; Streptomycineae; Streptomycetaceae
Streptomyces coelicolor A3(2)	Actinobacteria	Actinobacteridae; Actinomycetales; Streptomycineae; Streptomycetaceae
Streptomyces griseus subsp griseus NBRC 13350	Actinobacteria	Actinobacteridae; Actinomycetales; Streptomycineae; Streptomycetaceae
Streptomyces scabiei 8722	Actinobacteria	Actinobacteridae; Actinomycetales; Streptomycineae; Streptomycetaceae
Streptosporangium roseum DSM 43021	Actinobacteria	Actinobacteridae; Actinomycetales; Streptosporangineae; Streptosporangiaceae
Sulfurihydrogenibium azorense Az-Fu1	Aquificae	Aquificales; Hydrogenothermaceae
Sulfurihydrogenibium sp YO3AOP1	Aquificae	Aquificales; Hydrogenothermaceae
Sulfurimonas autotrophica DSM 16294	Proteobacteria	Epsilonproteobacteria; Campylobacterales; Helicobacteraceae
Sulfurimonas denitrificans DSM 1251	Proteobacteria	Epsilonproteobacteria; Campylobacterales; Helicobacteraceae
Sulfurospirillum deleyianum DSM 6946	Proteobacteria	Epsilonproteobacteria; Campylobacterales; Campylobacteraceae
Sulfurovum sp NBC37-1	Proteobacteria	Epsilonproteobacteria
Symbiobacterium thermophilum IAM 14863	Firmicutes	Clostridia; Clostridiales; Clostridiales Family XVIII Incertae Sedis
Synechococcus elongatus PCC 6301	Cyanobacteria	Chroococcales
Synechococcus sp CC9311	Cyanobacteria	Chroococcales
Syntrophobacter fumaroxidans MPOB	Proteobacteria	Deltaproteobacteria; Syntrophobacterales; Syntrophobacteraceae
Syntrophobotulus glycolicus DSM 8271	Firmicutes	Clostridia; Clostridiales; Peptococcaceae
Syntrophomonas wolfei subsp wolfei str Goettingen	Firmicutes	Clostridia; Clostridiales; Syntrophomonadaceae
Syntrophothermus lipocalidus DSM 12680	Firmicutes	Clostridia; Clostridiales; Syntrophomonadaceae
Syntrophus aciditrophicus SB	Proteobacteria	Deltaproteobacteria; Syntrophobacterales; Syntrophaceae
Teredinibacter turnerae T7901	Proteobacteria	Gammaproteobacteria; Alteromonadales; Alteromonadales genera incertae sedis
Terriglobus saanensis SP1PR4	Acidobacteria	Acidobacteriales; Acidobacteriaceae
Thauera sp MZ1T	Proteobacteria	Betaproteobacteria; Rhodocyclales; Rhodocyclaceae
Thermaerobacter marianensis DSM 12885	Firmicutes	Clostridia; Clostridiales; Clostridiales Family XVII Incertae Sedis
Thermanaerovibrio acidaminovorans DSM 6589	Synergistetes	Synergistia; Synergistales; Synergistaceae
Thermincola potens JR	Firmicutes	Clostridia; Clostridiales; Peptococcaceae
Thermoanaerobacter brockii subsp finnii Ako-1	Firmicutes	Clostridia; Thermoanaerobacterales; Thermoanaerobacteraceae
Thermoanaerobacter italicus Ab9	Firmicutes	Clostridia; Thermoanaerobacterales; Thermoanaerobacteraceae
Thermoanaerobacterium thermosaccharolyticum DSM 571	Firmicutes	Clostridia; Thermoanaerobacterales; Thermoanaerobacterales Family III Incertae Sedis
Thermoanaerobacterium xylanolyticum LX-11	Firmicutes	Clostridia; Thermoanaerobacterales; Thermoanaerobacterales Family III Incertae Sedis
Thermoanaerobacter mathranii subsp mathranii str A3	Firmicutes	Clostridia; Thermoanaerobacterales; Thermoanaerobacteraceae
Thermoanaerobacter pseudethanolicus ATCC 33223	Firmicutes	Clostridia; Thermoanaerobacterales; Thermoanaerobacteraceae
Thermoanaerobacter sp X513	Firmicutes	Clostridia; Thermoanaerobacterales; Thermoanaerobacteraceae
Thermoanaerobacter tengcongensis MB4	Firmicutes	Clostridia; Thermoanaerobacterales; Thermoanaerobacteraceae
Thermobaculum terrenum ATCC BAA-798	Thermobaculum
Thermobifida fusca YX	Actinobacteria	Actinobacteridae; Actinomycetales; Streptosporangineae; Nocardiopsaceae
Thermobispora bispora DSM 43833	Actinobacteria	Actinobacteridae; Actinomycetales; Pseudonocardineae; Pseudonocardiaceae
Thermocrinis albus DSM 14484	Aquificae	Aquificales; Aquificaceae
Thermodesulfatator indicus DSM 15286	Thermodesulfobacteria	Thermodesulfobacteriales; Thermodesulfobacteriaceae
Thermodesulfovibrio yellowstonii DSM 11347	Nitrospirae	Nitrospirales; Nitrospiraceae
Thermomicrobium roseum DSM 5159	Chloroflexi	Thermomicrobiales; Thermomicrobiaceae
Thermomonospora curvata DSM 43183	Actinobacteria	Actinobacteridae; Actinomycetales; Streptosporangineae; Thermomonosporaceae
Thermosediminibacter oceani DSM 16646	Firmicutes	Clostridia; Thermoanaerobacterales; Thermoanaerobacterales Family III Incertae Sedis
Thermosipho africanus TCF52B	Thermotogae	Thermotogales; Thermotogaceae
Thermosipho melanesiensis BI429	Thermotogae	Thermotogales; Thermotogaceae
Thermosynechococcus elongatus BP-1	Cyanobacteria	Chroococcales
Thermotoga lettingae TMO	Thermotogae	Thermotogales; Thermotogaceae
Thermotoga naphthophila RKU-10	Thermotogae	Thermotogales; Thermotogaceae
Thermotoga neapolitana DSM 4359	Thermotogae	Thermotogales; Thermotogaceae
Thermotoga petrophila RKU-1	Thermotogae	Thermotogales; Thermotogaceae
Thermotoga sp RQ2	Thermotogae	Thermotogales; Thermotogaceae
Thermus scotoductus SA-01	Deinococcus-Thermus	Deinococci; Thermales; Thermaceae
Thermus thermophilus HB27	Deinococcus-Thermus	Deinococci; Thermales; Thermaceae
Thioalkalivibrio sp K90mix	Proteobacteria	Gammaproteobacteria; Chromatiales; Ectothiorhodospiraceae
Thioalkalivibrio sulfidophilus HL-EbGr7	Proteobacteria	Gammaproteobacteria; Chromatiales; Ectothiorhodospiraceae
Thiobacillus denitrificans ATCC 25259	Proteobacteria	Betaproteobacteria; Hydrogenophilales; Hydrogenophilaceae
Thiomicrospira crunogena XCL-2	Proteobacteria	Gammaproteobacteria; Thiotrichales; Piscirickettsiaceae
Thiomonas intermedia K12	Proteobacteria	Betaproteobacteria; Burkholderiales
Tolumonas auensis DSM 9187	Proteobacteria	Gammaproteobacteria; Aeromonadales; Aeromonadaceae
Treponema azotonutricium ZAS-9	Spirochaetes	Spirochaetales; Spirochaetaceae
Treponema brennaborense DSM 12168	Spirochaetes	Spirochaetales; Spirochaetaceae
Treponema denticola ATCC 35405	Spirochaetes	Spirochaetales; Spirochaetaceae
Treponema primitia ZAS-2	Spirochaetes	Spirochaetales; Spirochaetaceae
Trichodesmium erythraeum IMS101	Cyanobacteria	Oscillatoriales
Tropheryma whipplei TW08/27	Actinobacteria	Actinobacteridae; Actinomycetales; Micrococcineae
Truepera radiovictrix DSM 17093	Deinococcus-Thermus	Deinococci; Deinococcales; Trueperaceae
Tsukamurella paurometabola DSM 20162	Actinobacteria	Actinobacteridae; Actinomycetales; Corynebacterineae; Tsukamurellaceae
Ureaplasma parvum serovar 3 str ATCC 27815	Tenericutes	Mollicutes; Mycoplasmataceae
Ureaplasma urealyticum serovar 10 str ATCC 33699	Tenericutes	Mollicutes; Mycoplasmataceae
Veillonella parvula DSM 2008	Firmicutes	Negativicutes; Selenomonadales; Veillonellaceae
Vibrio anguillarum 775	Proteobacteria	Gammaproteobacteria; Vibrionales; Vibrionaceae
Vibrio cholerae IEC224	Proteobacteria	Gammaproteobacteria; Vibrionales; Vibrionaceae
Vibrio fischeri ES114	Proteobacteria	Gammaproteobacteria; Vibrionales; Vibrionaceae
Vibrio sp EJY3	Proteobacteria	Gammaproteobacteria; Vibrionales; Vibrionaceae
Vibrio splendidus LGP32	Proteobacteria	Gammaproteobacteria; Vibrionales; Vibrionaceae
Vibrio vulnificus CMCP6	Proteobacteria	Gammaproteobacteria; Vibrionales; Vibrionaceae
Waddlia chondrophila WSU 86-1044	Chlamydiae	Chlamydiales; Waddliaceae
Wolbachia endosymbiont of Culex quinquefasciatus Pel	Proteobacteria	Alphaproteobacteria; Rickettsiales; Anaplasmataceae; Wolbachieae
Wolbachia sp wRi	Proteobacteria	Alphaproteobacteria; Rickettsiales; Anaplasmataceae; Wolbachieae
Wolinella succinogenes DSM 1740	Proteobacteria	Epsilonproteobacteria; Campylobacterales; Helicobacteraceae
Xanthobacter autotrophicus Py2	Proteobacteria	Alphaproteobacteria; Rhizobiales; Xanthobacteraceae
Xanthomonas albilineans GPE PC73	Proteobacteria	Gammaproteobacteria; Xanthomonadales; Xanthomonadaceae
Xanthomonas axonopodis pv citri str 306	Proteobacteria	Gammaproteobacteria; Xanthomonadales; Xanthomonadaceae
Xanthomonas campestris pv campestris str 8004	Proteobacteria	Gammaproteobacteria; Xanthomonadales; Xanthomonadaceae
Xanthomonas oryzae pv oryzae KACC 10331	Proteobacteria	Gammaproteobacteria; Xanthomonadales; Xanthomonadaceae
Xenorhabdus bovienii SS-2004	Proteobacteria	Gammaproteobacteria; Enterobacteriales; Enterobacteriaceae
Xenorhabdus nematophila ATCC 19061	Proteobacteria	Gammaproteobacteria; Enterobacteriales; Enterobacteriaceae
Xylanimonas cellulosilytica DSM 15894	Actinobacteria	Actinobacteridae; Actinomycetales; Micrococcineae; Promicromonosporaceae
Xylella fastidiosa 9a5c	Proteobacteria	Gammaproteobacteria; Xanthomonadales; Xanthomonadaceae
Zunongwangia profunda SM-A87	Bacteroidetes	Flavobacteriia; Flavobacteriales; Flavobacteriaceae
