# Supplementary material for: Sugar Lego: gene composition of bacterial carbohydrate metabolism genomic loci
Source: Biol Direct. 2017 Nov 25;12:28. doi: 10.1186/s13062-017-0200-7 (PMC5702140; doi:10.1186/s13062-017-0200-7)
Supplement: Supplementary file 2 — Clusters of Ortholous Groups of genes (COGs) used in the study. Genes marked in green were added after fusion case analysis described in the Methods section. (XLS 67 kb) [file 13062_2017_200_MOESM2_ESM.xls]

## Sheet: cog_fulldata
Functional class	COG	Gene number	Cassette propensity	Propensity percentile	COG description (according to the NCBI data)	Common cassette neighbors from top 3 occurring cassettes
carboxylic-esterase	COG0363	479	0.8	0.284091	6-phosphogluconolactonase/Glucosamine-6-phosphate isomerase/deaminase	COG0176	COG0021	COG3429	COG0362	COG0364
carboxylic-esterase	COG4677	88	0.591	0.545455	Pectin methylesterase and related acyl-CoA thioesterases	COG2706	COG2188	COG3866
carboxylic-esterase	COG3386	407	0.499	0.674242	Sugar lactone lactonase YvrE	COG1414	COG2133	COG2814
carboxylic-esterase	COG2706	179	0.458	0.723485	6-phosphogluconolactonase, cycloisomerase 2 family	COG2971	COG3387	COG2814
deacetylase	COG1820	296	0.774	0.318182	N-acetylglucosamine-6-phosphate deacetylase	COG0363	COG2188
deacetylase	COG0726	1229	0.438	0.753788	Peptidoglycan/xylan/chitin deacetylase, PgdA/CDA1 family	COG1215	COG0463	COG0438
decarboxylase	COG0800	364	0.893	0.162879	2-keto-3-deoxy-6-phosphogluconate aldolase	COG0469	COG0129	COG0363	COG0364	COG1737	COG0524
decarboxylase	COG0269	81	0.84	0.223485	3-keto-L-gulonate-6-phosphate decarboxylase	COG0363	COG1349	COG3414	COG3623	COG1762	COG0235
decarboxylase	COG3684	55	0.836	0.227273	Tagatose-1,6-bisphosphate aldolase	COG1349	COG0698	COG2017	COG3711	COG1105	COG2723	COG1762	COG1447	COG1455
decarboxylase	COG0191	563	0.691	0.405303	Fructose/tagatose bisphosphate aldolase	COG0176	COG0021	COG1494	COG0126	COG0057
decarboxylase	COG0235	649	0.559	0.594697	Ribulose-5-phosphate 4-epimerase/Fuculose-1-phosphate aldolase	COG2160	COG1070	COG1850
decarboxylase	COG1850	120	0.542	0.617424	Ribulose 1,5-bisphosphate carboxylase, large subunit, or a RuBisCO-like protein	COG0235	COG1830	COG0036
decarboxylase	COG1830	159	0.522	0.643939	Fructose-bisphosphate aldolase class Ia, DhnA family	COG2407	COG1874	COG1501	COG1850	COG1070	COG3669
decarboxylase	COG3836	174	0.489	0.681818	2-keto-3-deoxy-L-rhamnonate aldolase RhmA	COG2814	COG0451	COG1929
decarboxylase	COG3957	136	0.368	0.795455	Phosphoketolase	COG0176	COG2197	COG2814	COG0166
decarboxylase	COG2140	68	0.324	0.859848	Oxalate decarboxylase/archaeal phosphoglucose isomerase, cupin superfamily	COG4977	COG2271	COG2814
decarboxylase	COG3961	65	0.323	0.863636	TPP-dependent 2-oxoacid decarboxylase, includes indolepyruvate decarboxylase	COG0745	COG0837	COG3961
decarboxylase	COG2301	354	0.305	0.871212	Citrate lyase beta subunit	COG2188	COG1414	COG2814
dehydratase	COG2721	194	0.871	0.19697	Altronate dehydratase	COG2721	COG0246	COG2271
dehydratase	COG1312	133	0.805	0.276515	D-mannonate dehydratase	COG0246	COG3250	COG1609	COG3661
dehydratase	COG1086	423	0.589	0.549242	NDP-sugar epimerase, includes UDP-GlcNAc-inverting 4,6-dehydratase FlaA1 and capsular polysaccharide biosynthesis protein EpsC	COG1210	COG0451	COG2148
dehydratase	COG3866	137	0.555	0.602273	Pectate lyase	COG4977	COG4677	COG3866
dehydratase	COG0129	688	0.435	0.757576	Dihydroxyacid dehydratase/phosphogluconate dehydratase	COG2133	COG0469	COG0363	COG0364	COG0800	COG1737
dehydratase	COG0148	516	0.364	0.806818	Enolase	COG0126	COG0696	COG0057	COG2390	COG2951	COG0149
dehydrogenase-O	COG0057	781	0.693	0.401515	Glyceraldehyde-3-phosphate dehydrogenase/erythrose-4-phosphate dehydrogenase	COG2390	COG0696	COG0126	COG0149	COG0148
dehydrogenase-OH	COG3429	81	0.975	0.0643939	Glucose-6-phosphate dehydrogenase assembly protein OpcA, contains a peptidoglycan-binding domain	COG0126	COG0364	COG0363	COG0057	COG0166	COG0176	COG0021	COG0149
dehydrogenase-OH	COG0246	296	0.899	0.155303	Mannitol-1-phosphate/altronate dehydrogenases	COG4668	COG1312	COG2271	COG3711	COG2213
dehydrogenase-OH	COG0364	399	0.88	0.185606	Glucose-6-phosphate 1-dehydrogenase	COG1023	COG0363	COG3429	COG0176	COG0021
dehydrogenase-OH	COG1091	531	0.763	0.325758	dTDP-4-dehydrorhamnose reductase	COG1898	COG1209
dehydrogenase-OH	COG1023	155	0.677	0.412879	6-phosphogluconate dehydrogenase (decarboxylating)	COG0363	COG1737	COG1070	COG2610	COG0364
dehydrogenase-OH	COG0362	226	0.535	0.625	6-phosphogluconate dehydrogenase	COG0363	COG1210	COG0745	COG0364
dehydrogenase-OH	COG0451	2954	0.508	0.662879	Nucleoside-diphosphate-sugar epimerase or dehydrogenase	COG0463	COG2207	COG0438
dehydrogenase-OH	COG2379	128	0.43	0.761364	Glycerate-2-kinase	COG2610	COG3622	COG0469
dehydrogenase-OH	COG2133	554	0.323	0.867424	Glucose/arabinose dehydrogenase, beta-propeller fold	COG0129	COG0745	COG2814
dehydrogenase-OH	COG4993	194	0.299	0.886364	Glucose dehydrogenase	COG4993	COG2207	COG1082
epimerase	COG3623	42	1	0.0113636	L-ribulose-5-phosphate 3-epimerase UlaE	COG1349	COG0697	COG3414	COG1762	COG0235	COG0269
epimerase	COG1898	506	0.893	0.166667	dTDP-4-dehydrorhamnose 3,5-epimerase or related enzyme	COG1091	COG1209
epimerase	COG3010	87	0.862	0.204545	Putative N-acetylmannosamine-6-phosphate epimerase	COG0363	COG1940	COG2814	COG1820	COG1737	COG2731
epimerase	COG4154	54	0.815	0.261364	L-fucose mutarotase/ribose pyranase, RbsD/FucU family	COG1349	COG1172	COG0738	COG2407	COG1129	COG0235	COG1070	COG2207
epimerase	COG2017	419	0.606	0.518939	Galactose mutarotase or related enzyme	COG3250	COG0588	COG0153
epimerase	COG0676	101	0.515	0.651515	D-hexose-6-phosphate mutarotase	COG0129	COG0057	COG2814
epimerase	COG0036	544	0.283	0.905303	Pentose-5-phosphate-3-epimerase	COG3706	COG0158	COG2814
glycosidase	COG4724	17	0.941	0.094697	Endo-beta-N-acetylglucosaminidase D	COG1175	COG3387	COG1609	COG2152	COG2971	COG0383	COG1653	COG0395	COG1070	COG3934
glycosidase	COG3661	59	0.898	0.159091	Alpha-glucuronidase	COG4608	COG1874	COG1609	COG2115
glycosidase	COG1486	256	0.887	0.17803	Alpha-galactosidase/6-phospho-beta-glucosidase, family 4 of glycosyl hydrolase	COG1175	COG2971	COG1263	COG1940	COG2188	COG1653	COG0395	COG2207
glycosidase	COG1621	202	0.856	0.215909	Sucrose-6-phosphate hydrolase SacC, GH32 family	COG1175	COG4580	COG2814	COG1263	COG1609	COG1653	COG0395	COG0524
glycosidase	COG1874	252	0.829	0.234848	Beta-galactosidase GanA	COG1175	COG1609	COG0395	COG2207	COG1653
glycosidase	COG0383	139	0.799	0.287879	Alpha-mannosidase	COG1940	COG1175	COG1609	COG0395	COG1653
glycosidase	COG2723	548	0.79	0.291667	Beta-glucosidase/6-phospho-beta-glucosidase/beta-galactosidase	COG1175	COG3711	COG1609	COG1263	COG1653	COG0395	COG2211
glycosidase	COG3867	76	0.789	0.295455	Arabinogalactan endo-1,4-beta-galactosidase	COG1175	COG3833	COG1609	COG1874	COG3250	COG2182	COG3669
glycosidase	COG3664	65	0.785	0.299242	Beta-xylosidase	COG4209	COG0438	COG3829	COG1874	COG3661	COG1653	COG0395
glycosidase	COG0296	449	0.78	0.310606	1,4-alpha-glucan branching enzyme	COG0448	COG1640	COG3280	COG0366	COG0058	COG1523	COG0297
glycosidase	COG2152	176	0.761	0.329545	Predicted glycosyl hydrolase, GH43/DUF377 family	COG1175	COG1609	COG0395	COG1653	COG0438
glycosidase	COG1501	282	0.755	0.340909	Alpha-glucosidase, glycosyl hydrolase family GH31	COG1609	COG2211	COG2271
glycosidase	COG4945	12	0.75	0.344697	Carbohydrate-binding DOMON domain	COG1363	COG4945	COG3387	COG1940	COG1476	COG3408
glycosidase	COG3669	176	0.739	0.359848	Alpha-L-fucosidase	COG3250	COG2207	COG3669
glycosidase	COG3934	57	0.737	0.367424	Endo-1,4-beta-mannosidase	COG1175	COG2152	COG0463	COG0438	COG3839	COG1940	COG0383	COG1609	COG1653	COG0395	COG1737
glycosidase	COG3534	191	0.728	0.375	Alpha-L-arabinofuranosidase	COG3507	COG2211	COG2207
glycosidase	COG3345	226	0.721	0.382576	Alpha-galactosidase	COG1175	COG3250	COG1940	COG1609	COG1653	COG0395	COG2207
glycosidase	COG1449	133	0.707	0.390152	Alpha-amylase/alpha-mannosidase, GH57 family	COG1449	COG3408	COG3839	COG0438
glycosidase	COG3537	183	0.694	0.397727	Putative alpha-1,2-mannosidase	COG3537	COG1874	COG3250
glycosidase	COG3250	569	0.682	0.409091	Beta-galactosidase/beta-glucuronidase	COG1175	COG1609	COG0395	COG3250	COG1653
glycosidase	COG3507	419	0.668	0.42803	Beta-xylosidase	COG1175	COG1609	COG0395	COG2211	COG1653
glycosidase	COG3693	243	0.667	0.431818	Endo-1,4-beta-xylanase, GH35 family	COG3507	COG1609	COG2207
glycosidase	COG1640	272	0.665	0.439394	4-alpha-glucanotransferase	COG0058	COG0448	COG0297	COG0296	COG1523
glycosidase	COG0366	1298	0.659	0.44697	Glycosidase	COG1175	COG1263	COG2188	COG1609	COG1653	COG0395	COG0524
glycosidase	COG1554	183	0.65	0.465909	Trehalose and maltose hydrolase (possible phosphorylase)	COG1175	COG1653	COG1609	COG0438	COG0395	COG2211
glycosidase	COG1523	383	0.629	0.484848	Pullulanase/glycogen debranching enzyme	COG0448	COG1640	COG0366	COG0058	COG3280	COG0297	COG0296
glycosidase	COG3408	251	0.622	0.492424	Glycogen debranching enzyme (alpha-1,6-glucosidase)	COG1175	COG1609	COG0395	COG1653	COG0438
glycosidase	COG5309	45	0.622	0.496212	Exo-beta-1,3-glucanase, GH17 family	COG5309	COG0463	COG2814
glycosidase	COG3459	142	0.62	0.503788	Cellobiose phosphorylase	COG1175	COG1609	COG3265	COG1472	COG1653	COG0395	COG2211
glycosidase	COG2730	231	0.597	0.541667	Aryl-phospho-beta-D-glucosidase BglC, GH1 family	COG2207	COG2730	COG0366
glycosidase	COG0058	412	0.587	0.55303	Glucan phosphorylase	COG1523	COG0448	COG0297	COG0296	COG1640
glycosidase	COG3405	87	0.586	0.556818	Endo-1,4-beta-D-glucanase Y	COG0033	COG1215	COG3693
glycosidase	COG2273	238	0.584	0.560606	Beta-glucanase, GH16 family	COG1472	COG1609	COG2814
glycosidase	COG3525	254	0.579	0.57197	N-acetyl-beta-hexosaminidase	COG2971	COG1820	COG2814
glycosidase	COG5297	175	0.56	0.590909	Cellulase/cellobiase CelA1	COG1215	COG1609	COG2814
glycosidase	COG3387	296	0.554	0.609848	Glucoamylase (glucan-1,4-alpha-glucosidase), GH15 family	COG0380	COG1877	COG0438
glycosidase	COG1472	954	0.53	0.632576	Periplasmic beta-glucosidase and related glycosidases	COG1472	COG2207	COG2814
glycosidase	COG4833	53	0.528	0.640152	Predicted alpha-1,6-mannanase, GH76 family	COG1175	COG2271	COG0191	COG1609	COG1653	COG0395
glycosidase	COG2731	119	0.521	0.647727	Beta-galactosidase, beta subunit	COG1940	COG4692	COG3010	COG2814
glycosidase	COG4124	110	0.5	0.666667	Beta-mannanase	COG0697	COG1215	COG2730
glycosidase	COG4692	52	0.5	0.670455	Predicted neuraminidase (sialidase)	COG1082	COG3836	COG2731
glycosidase	COG4409	45	0.489	0.685606	Neuraminidase (sialidase)	COG3525	COG0745	COG2814
glycosidase	COG1363	346	0.486	0.69697	Putative aminopeptidase FrvX	COG1555	COG1363	COG0745
glycosidase	COG4193	42	0.476	0.708333	Beta- N-acetylglucosaminidase	COG0176	COG3594	COG4632
glycosidase	COG4678	19	0.474	0.712121	Muramidase (phage lambda lysozyme)	COG4678	COG0451	COG2730
glycosidase	COG3325	158	0.468	0.715909	Chitinase, GH18 family	COG2188	COG2814	COG3325
glycosidase	COG1626	64	0.391	0.784091	Neutral trehalase	COG0738	COG2188	COG1609	COG2814
glycosidase	COG3469	63	0.349	0.829545	Chitinase	COG3525	COG3325	COG2814
glycosidase	COG4305	29	0.345	0.837121	Peptidoglycan-binding domain, expansin	COG0738	COG3866	COG5297
glycosidase	COG2951	424	0.264	0.916667	Membrane-bound lytic murein transglycosylase B	COG1210	COG0835	COG0148
glycosyltransferase	COG3754	86	0.872	0.193182	Lipopolysaccharide biosynthesis protein	COG1898	COG1091	COG0836	COG1209	COG0438	COG1216	COG1109
glycosyltransferase	COG0380	183	0.76	0.337121	Trehalose-6-phosphate synthase	COG1877	COG3387
glycosyltransferase	COG1216	1472	0.732	0.371212	Glycosyltransferase, GT2 family	COG0463	COG0438
glycosyltransferase	COG0438	6587	0.666	0.435606	Glycosyltransferase involved in cell wall bisynthesis	COG0463	COG2148	COG0438
glycosyltransferase	COG0297	316	0.661	0.443182	Glycogen synthase	COG0058	COG0448	COG1640	COG0296	COG1523
glycosyltransferase	COG1442	157	0.656	0.450758	Lipopolysaccharide biosynthesis protein, LPS:glycosyltransferase	COG0463	COG1442	COG0438
glycosyltransferase	COG0463	3748	0.542	0.621212	Glycosyltransferase involved in cell wall bisynthesis	COG0463	COG0451	COG0438
glycosyltransferase	COG1215	1502	0.489	0.689394	Glycosyltransferase, catalytic subunit of cellulose synthase and poly-beta-1,6-N-acetylglucosamine synthase	COG0745	COG0726	COG0438
glycosyltransferase	COG1819	384	0.404	0.772727	UDP:flavonoid glycosyltransferase YjiC, YdhE family	COG1819	COG2207	COG2814
glycosyltransferase	COG2236	144	0.222	0.950758	Hypoxanthine phosphoribosyltransferase	COG2211	COG0451	COG2814
isomerase	COG4806	43	0.977	0.0606061	L-rhamnose isomerase	COG1349	COG2407	COG4977	COG0235	COG1070	COG2207
isomerase	COG2160	97	0.948	0.0833333	L-arabinose isomerase	COG0235	COG1879	COG1172	COG2207	COG1129
isomerase	COG1904	138	0.942	0.0909091	Glucuronate isomerase	COG2721	COG0246	COG2271
isomerase	COG3718	96	0.927	0.121212	5-deoxy-D-glucuronate isomerase	COG0524	COG1082
isomerase	COG2407	83	0.916	0.136364	L-fucose isomerase or related protein	COG4806	COG1349	COG0738	COG4154	COG1609	COG0235	COG1070
isomerase	COG2115	146	0.911	0.147727	Xylose isomerase	COG1940	COG4213	COG4214	COG1070	COG1129
isomerase	COG3717	82	0.878	0.189394	5-keto 4-deoxyuronate isomerase	COG3001	COG1609	COG1414
isomerase	COG4130	14	0.857	0.212121	Predicted sugar epimerase, xylose isomerase-like family	COG2721	COG3718	COG1940	COG3892	COG1082	COG1879
isomerase	COG2942	139	0.784	0.30303	Mannose or cellobiose epimerase, N-acyl-D-glucosamine 2-epimerase family	COG2152	COG1523	COG2814
isomerase	COG0149	528	0.646	0.469697	Triosephosphate isomerase	COG0126	COG0696	COG0057	COG2390	COG1109	COG0148
isomerase	COG1082	1103	0.636	0.481061	Sugar phosphate isomerase/epimerase	COG1609	COG2814	COG1082
isomerase	COG1482	264	0.614	0.507576	Mannose-6-phosphate isomerase, class I	COG0702	COG1109	COG2814
isomerase	COG0836	472	0.561	0.583333	Mannose-1-phosphate guanylyltransferase	COG1109	COG2148	COG0438
isomerase	COG3622	157	0.561	0.587121	Hydroxypyruvate isomerase	COG0469	COG1414	COG2379
isomerase	COG0166	505	0.489	0.693182	Glucose-6-phosphate isomerase	COG0126	COG0363	COG3429	COG0057	COG0364	COG0176	COG0021	COG1210	COG0149
isomerase	COG0033	169	0.45	0.731061	Phosphoglucomutase	COG0463	COG0745	COG2814
isomerase	COG0698	454	0.443	0.738636	Ribose 5-phosphate isomerase RpiB	COG1974	COG0438	COG2814
isomerase	COG0588	261	0.441	0.742424	Phosphoglycerate mutase (BPG-dependent)	COG0438	COG0745	COG2814
isomerase	COG0279	327	0.404	0.776515	Phosphoheptose isomerase	COG0463	COG0451	COG0702
isomerase	COG0696	295	0.4	0.780303	Phosphoglycerate mutase (BPG-independent, AlkP superfamily)	COG0463	COG0126	COG0057	COG2390	COG0149	COG0148
isomerase	COG0120	245	0.302	0.875	Ribose 5-phosphate isomerase	COG2376	COG0063	COG1015
isomerase	COG0662	575	0.301	0.882576	Mannose-6-phosphate isomerase, cupin superfamily	COG1414	COG2207	COG2814
isomerase	COG3635	74	0.297	0.890152	2,3-bisphosphoglycerate-independent phosphoglycerate mutase, archeal type	COG0126	COG0745	COG0149	COG2814
isomerase	COG1015	191	0.251	0.92803	Phosphopentomutase	COG2390	COG2188	COG0120
kinase	COG4809	3	1	0.0113636	Archaeal ADP-dependent phosphofructokinase/glucokinase	COG1175	COG1349	COG0191	COG1653	COG0395	COG1737	COG2207
kinase	COG3734	51	0.98	0.0492424	2-keto-3-deoxy-galactonokinase	COG0800	COG2271	COG3386
kinase	COG4573	36	0.944	0.0871212	Tagatose-1,6-bisphosphate aldolase non-catalytic subunit AgaZ/GatZ	COG1349	COG1172	COG3716	COG3715	COG1879	COG2971	COG1609	COG1129	COG2893	COG1820	COG0524	COG3444
kinase	COG2376	344	0.927	0.121212	Dihydroxyacetone kinase	COG2376	COG3829	COG3412
kinase	COG3265	141	0.823	0.246212	Gluconate kinase	COG2610	COG1609	COG2211	COG3459
kinase	COG0126	498	0.815	0.261364	3-phosphoglycerate kinase	COG2390	COG0696	COG0149	COG0057	COG0148
kinase	COG1105	318	0.811	0.272727	Fructose-1-phosphate kinase or kinase (PfkB)	COG3001	COG1349	COG1299	COG1762
kinase	COG1070	659	0.781	0.306818	Sugar (pentulose or hexulose) kinase	COG1940	COG2115	COG2814
kinase	COG0153	229	0.742	0.348485	Galactokinase	COG4468	COG1609	COG2017
kinase	COG2971	187	0.738	0.363636	BadF-type ATPase, related to human N-acetylglucosamine kinase	COG1175	COG0395	COG1486	COG1940	COG3525	COG1653	COG1820	COG1737
kinase	COG0837	161	0.671	0.420455	Glucokinase	COG0451	COG3839	COG0129	COG0363	COG3961	COG0364	COG0800
kinase	COG1940	1438	0.651	0.462121	Sugar kinase of the NBD/HSP70 family, may contain an N-terminal HTH domain	COG1175	COG4214	COG2814	COG1653	COG4213	COG1129	COG0395
kinase	COG0524	1515	0.614	0.511364	Sugar or nucleoside kinase, ribokinase family	COG1172	COG1129	COG1609	COG2814	COG1879	COG1869
kinase	COG5026	10	0.6	0.530303	Hexokinase	COG3250	COG4977	COG1762
kinase	COG3892	48	0.583	0.564394	Myo-inositol catabolism protein IolC	COG1172	COG3718	COG1082	COG1129	COG1737	COG1879
kinase	COG1929	249	0.554	0.609848	Glycerate kinase	COG2610	COG0524	COG2814
kinase	COG0469	544	0.511	0.655303	Pyruvate kinase	COG0126	COG0129	COG0363	COG0191	COG0205	COG0057	COG0364	COG0021	COG0800	COG1737
kinase	COG0205	563	0.492	0.67803	6-phosphofructokinase	COG1940	COG0469	COG0745
kinase	COG2074	9	0.333	0.840909	2-phosphoglycerate kinase	COG0129	COG1940	COG0837	COG0364	COG0800	COG2379
kinase	COG3001	136	0.331	0.848485	Fructosamine-3-kinase	COG3717	COG1105	COG4993
kinase	COG0574	643	0.297	0.893939	Phosphoenolpyruvate synthase/pyruvate phosphate dikinase	COG0574	COG2204	COG2814
kinase	COG0406	1154	0.266	0.909091	Broad specificity phosphatase PhoE	COG0745	COG2207	COG2814
kinase	COG0061	523	0.26	0.920455	NAD kinase	COG1778	COG2814	COG0647
kinase	COG0063	434	0.226	0.943182	NAD(P)H-hydrate repair enzyme Nnr, NAD(P)H-hydrate dehydratase domain	COG0406	COG1109	COG0120
malto-oligosyltrehalose-synthase	COG3280	100	0.92	0.132576	Maltooligosyltrehalose synthase	COG1523	COG0296
mutase	COG3281	95	0.937	0.102273	Predicted trehalose synthase	COG0438	COG0366	COG0296
mutase	COG1109	1134	0.367	0.806818	Phosphomannomutase	COG1482	COG1210	COG0149
mutase	COG2513	273	0.293	0.897727	2-Methylisocitrate lyase and related enzymes, PEP mutase family	COG2188	COG3829	COG2814
nucleosidase	COG0775	597	0.223	0.94697	Nucleoside phosphorylase	COG0451	COG0745	COG2814
nucleosidase	COG1957	1	0	0.992424	Inosine-uridine nucleoside N-ribohydrolase
nucleotidyltransferase	COG4468	52	0.904	0.151515	Galactose-1-phosphate uridylyltransferase	COG1609	COG0574	COG0153
nucleotidyltransferase	COG0448	348	0.828	0.238636	ADP-glucose pyrophosphorylase	COG0448	COG0297	COG0438
nucleotidyltransferase	COG1080	415	0.742	0.352273	Phosphoenolpyruvate-protein kinase (PTS system EI component in bacteria)	COG2893	COG1925	COG2190
nucleotidyltransferase	COG1209	570	0.74	0.356061	dTDP-glucose pyrophosphorylase	COG1898	COG1091
nucleotidyltransferase	COG2148	960	0.656	0.454545	Sugar transferase involved in LPS biosynthesis (colanic, teichoic acid)	COG0451	COG0438
nucleotidyltransferase	COG1213	104	0.606	0.522727	Choline kinase	COG2513	COG0574	COG0438
nucleotidyltransferase	COG1208	478	0.529	0.636364	NDP-sugar pyrophosphorylase, includes eIF-2Bgamma, eIF-2Bepsilon, and LPS biosynthesis proteins	COG1898	COG0451	COG0438
nucleotidyltransferase	COG1210	523	0.48	0.704545	UTP-glucose-1-phosphate uridylyltransferase	COG2951	COG1109	COG0166
nucleotidyltransferase	COG4284	50	0.44	0.75	UDP-N-acetylglucosamine pyrophosphorylase	COG1472	COG1210	COG1109	COG2814
phosphotase	COG1877	150	0.82	0.25	Trehalose-6-phosphatase	COG0380	COG3387
phosphotase	COG1494	222	0.441	0.746212	Fructose-1,6-bisphosphatase/sedoheptulose 1,7-bisphosphatase or related protein	COG0176	COG0191	COG0149	COG2814
phosphotase	COG0647	343	0.423	0.768939	Ribonucleotide monophosphatase NagD, HAD superfamily	COG0745	COG0061	COG0438
phosphotase	COG3855	47	0.383	0.787879	Spore germination protein YaaH	COG3858	COG0745	COG0574
phosphotase	COG0158	214	0.364	0.806818	Fructose-1,6-bisphosphatase	COG0191	COG1879	COG1172	COG0036	COG1129
phosphotase	COG1980	23	0.348	0.833333	Archaeal fructose 1,6-bisphosphatase	COG1879	COG2271	COG4632
phosphotase	COG0483	737	0.289	0.901515	Archaeal fructose-1,6-bisphosphatase or related enzyme of inositol monophosphatase family	COG1940	COG0745	COG2814
phosphotase	COG1778	300	0.163	0.969697	3-deoxy-D-manno-octulosonate 8-phosphate phosphatase KdsC and related HAD superfamily phosphatases	COG0463	COG0061	COG0438
transaldolase-transketolase	COG3959	206	0.913	0.140152	Transketolase, N-terminal subunit	COG3414	COG3958	COG2390	COG3711
transaldolase-transketolase	COG3958	237	0.84	0.223485	Transketolase, C-terminal subunit	COG3959	COG3414	COG2390	COG3711
transaldolase-transketolase	COG0021	504	0.675	0.416667	Transketolase	COG0176	COG0191	COG0126	COG0057
transaldolase-transketolase	COG0176	567	0.58	0.568182	Transaldolase	COG0363	COG0021	COG3429	COG2814	COG0364
transcriptional	COG3933	71	0.775	0.314394	Transcriptional regulatory protein LevR, contains PRD, AAA+ and EIIA domains	COG3716	COG3715	COG3414	COG3775	COG1762	COG2893	COG1447	COG1440	COG3444
transcriptional	COG3711	458	0.716	0.386364	Transcriptional antiterminator	COG4668	COG0246	COG1263	COG2723	COG1447	COG1440	COG2213	COG1455
transcriptional	COG1349	841	0.653	0.458333	DNA-binding transcriptional regulator of sugar metabolism, DeoR/GlpR family	COG1105	COG1299	COG1762	COG2814
transcriptional	COG1609	3473	0.64	0.473485	DNA-binding transcriptional regulator, LacI/PurR family	COG1175	COG1172	COG2814	COG1879	COG1129	COG0395	COG1653	COG0524	COG1869
transcriptional	COG2390	301	0.621	0.5	DNA-binding transcriptional regulator LsrR, DeoR family	COG1175	COG0126	COG0696	COG3839	COG0057	COG1653	COG3959	COG3958	COG0395	COG0149	COG0148
transcriptional	COG1737	783	0.566	0.579545	DNA-binding transcriptional regulator, MurR/RpiR family, contains HTH and SIS domains	COG0406	COG0469	COG0129	COG1263	COG0363	COG0364	COG0800
transcriptional	COG3449	122	0.533	0.628788	DNA gyrase inhibitor GyrI	COG3449	COG2207	COG4977
transcriptional	COG2188	1279	0.481	0.700758	DNA-binding transcriptional regulator, GntR family	COG2188	COG0366	COG1263	COG2814
transcriptional	COG4977	1355	0.424	0.765152	Transcriptional regulator GlxA family, contains an amidase domain and an AraC-type DNA-binding HTH domain	COG2207	COG4977	COG2814
transcriptional	COG2207	4349	0.363	0.818182	AraC-type DNA-binding domain and AraC-containing proteins	COG0745	COG2207	COG2814
transcriptional	COG1414	1475	0.33	0.852273	DNA-binding transcriptional regulator, IclR family	COG1414	COG2271	COG2814
transcriptional	COG1221	77	0.325	0.856061	Transcriptional regulators containing an AAA-type ATPase domain and a DNA-binding domain	COG1175	COG3716	COG3715	COG3933	COG0366	COG1653	COG2893	COG0395	COG3444
transcriptional	COG1476	863	0.264	0.916667	DNA-binding transcriptional regulator, XRE-family HTH domain	COG2814	COG1476	COG1396
transcriptional	COG1396	1300	0.257	0.924242	Transcriptional regulator, contains XRE-family HTH domain	COG0745	COG1476	COG2814
transcriptional	COG3708	221	0.24	0.935606	Predicted transcriptional regulator YdeE, contains AraC-type DNA-binding domain	COG3708	COG2207	COG3711
transcriptional	COG3829	894	0.237	0.939394	Transcriptional regulator containing PAS, AAA-type ATPase, and DNA-binding Fis domains	COG2610	COG2513	COG2814
transcriptional	COG0745	7649	0.22	0.954545	DNA-binding response regulator, OmpR family, contains REC and winged-helix (wHTH) domain	COG0745	COG2204	COG2814
transcriptional	COG1555	519	0.2	0.954545	DNA uptake protein ComE and related DNA-binding proteins	COG0406	COG1210	COG0745
transcriptional	COG1974	710	0.194	0.962121	SOS-response transcriptional repressor LexA (RecA-mediated autopeptidase)	COG0021	COG1476	COG0698
transcriptional	COG2771	254	0.083	0.973485	DNA-binding transcriptional regulator, CsgD family	COG0451	COG1414	COG0745
transcriptional	COG3706	1986	0.082	0.977273	Two-component response regulator, PleD family, consists of two REC domains and a diguanylate cyclase (GGDEF) domain	COG0745	COG0036	COG2814
transcriptional	COG2524	204	0.069	0.981061	Predicted transcriptional regulator, contains C-terminal CBS domains	COG0698	COG0451	COG2814
transcriptional	COG2197	4929	0.065	0.984848	DNA-binding response regulator, NarL/FixJ family, contains REC and HTH domains	COG0745	COG2271	COG2814
transcriptional	COG2204	5023	0.054	0.988636	DNA-binding transcriptional response regulator, NtrC family, contains REC, AAA-type ATPase, and a Fis-type DNA-binding domains	COG0745	COG2207	COG0574
transport	COG3730	27	1	0.0113636	Phosphotransferase system sorbitol-specific component IIC	COG3731	COG2390	COG1349	COG3732
transport	COG3732	28	1	0.0113636	Phosphotransferase system sorbitol-specific component IIBC	COG3731	COG3730	COG1349	COG2390
transport	COG3833	175	1	0.0113636	ABC-type maltose transport system, permease component	COG1175	COG1609	COG2182	COG0366
transport	COG4214	154	1	0.0113636	ABC-type xylose transport system, permease component	COG1940	COG4213	COG1129
transport	COG3444	184	0.995	0.0227273	Phosphotransferase system, mannose/fructose/N-acetylgalactosamine-specific component IIB	COG2893	COG3716	COG3715	COG3933
transport	COG3716	185	0.995	0.0227273	Phosphotransferase system, mannose/fructose/N-acetylgalactosamine-specific component IID	COG2893	COG3933	COG3715	COG3444
transport	COG1869	104	0.99	0.030303	D-ribose pyranose/furanose isomerase RbsD	COG1172	COG1129	COG1879	COG1609	COG2814	COG0524
transport	COG1175	2004	0.989	0.0340909	ABC-type sugar transport system, permease component	COG1609	COG0395	COG3839	COG1653
transport	COG0395	2077	0.988	0.0378788	ABC-type glycerol-3-phosphate transport system, permease component	COG1175	COG1609	COG3839	COG1653
transport	COG4209	243	0.988	0.0378788	ABC-type polysaccharide transport system, permease component	COG1609	COG0395	COG2207	COG1653
transport	COG3775	62	0.984	0.0454545	Phosphotransferase system, galactitol-specific IIC component	COG0698	COG3711	COG3414	COG1105	COG1762	COG0235	COG0021	COG0036
transport	COG1172	859	0.979	0.0530303	Ribose/xylose/arabinose/galactoside ABC-type transport system, permease component	COG1172	COG0524	COG1609	COG1129	COG1879	COG1869
transport	COG3715	174	0.977	0.0606061	Phosphotransferase system, mannose/fructose/N-acetylgalactosamine-specific component IIC	COG2893	COG3716	COG3933	COG3444
transport	COG4211	40	0.975	0.0681818	ABC-type glucose/galactose transport system, permease component	COG1609	COG1879	COG1129
transport	COG1129	950	0.973	0.0719697	ABC-type sugar transport system, ATPase component	COG1869	COG1609	COG1879	COG0524	COG1172
transport	COG3731	35	0.971	0.0757576	Phosphotransferase system sorbitol-specific component IIA	COG2390	COG3730	COG1349	COG3732
transport	COG1447	180	0.961	0.0795455	Phosphotransferase system cellobiose-specific component IIA	COG1609	COG3711	COG2188	COG2723	COG1440	COG1455
transport	COG2182	224	0.938	0.0984848	Maltose-binding periplasmic protein MalE	COG1175	COG3833	COG1609	COG0366
transport	COG1653	2280	0.932	0.106061	ABC-type glycerol-3-phosphate transport system, periplasmic component	COG1175	COG1609	COG0395	COG3839
transport	COG4580	87	0.931	0.109848	Maltoporin (phage lambda and maltose receptor)	COG1175	COG3833	COG1621	COG3839	COG1263	COG1609	COG2182	COG0524
transport	COG4213	187	0.93	0.113636	ABC-type xylose transport system, periplasmic component	COG1940	COG4214	COG4213	COG1129
transport	COG4668	115	0.93	0.117424	Mannitol/fructose-specific phosphotransferase system, IIA domain	COG0246	COG3711	COG1105	COG1609	COG1445	COG2213
transport	COG1134	329	0.927	0.121212	ABC-type polysaccharide/polyol phosphate transport system, ATPase component	COG1682	COG1216	COG0438
transport	COG3414	172	0.913	0.140152	Phosphotransferase system, galactitol-specific IIB component	COG1609	COG3711	COG1762
transport	COG1440	187	0.888	0.170455	Phosphotransferase system cellobiose-specific component IIB	COG2723	COG3711	COG2188	COG1609	COG1447	COG1455
transport	COG1455	256	0.887	0.17803	Phosphotransferase system cellobiose-specific component IIC	COG2723	COG3711	COG2188	COG1609	COG1447	COG1440
transport	COG4158	26	0.885	0.181818	Predicted ABC-type sugar transport system, permease component	COG1609	COG1879	COG1129
transport	COG2893	263	0.867	0.200758	Phosphotransferase system, mannose/fructose-specific component IIA	COG3716	COG3715	COG1925	COG1080	COG3933	COG3444
transport	COG1879	1039	0.86	0.208333	ABC-type sugar transport system, periplasmic component, contains N-terminal xre family HTH domain	COG1609	COG1172	COG0524	COG1869	COG1129
transport	COG3839	834	0.826	0.242424	ABC-type sugar transport system, ATPase component	COG1175	COG0395	COG3839	COG1653
transport	COG2213	91	0.813	0.268939	Phosphotransferase system, mannitol-specific IIBC component	COG0246	COG4668	COG3711
transport	COG2190	269	0.803	0.280303	Phosphotransferase system IIA component	COG2723	COG1925	COG1080	COG3711
transport	COG1593	535	0.772	0.32197	TRAP-type C4-dicarboxylate transport system, large permease component	COG3090	COG1638
transport	COG1925	528	0.761	0.333333	Phosphotransferase system, HPr and related phosphotransfer proteins	COG2190	COG1080	COG1762
transport	COG2610	369	0.726	0.378788	H+/gluconate symporter or related permease	COG1609	COG3265	COG1929
transport	COG1638	629	0.706	0.393939	TRAP-type C4-dicarboxylate transport system, periplasmic component	COG1593	COG3090
transport	COG1762	615	0.67	0.424242	Phosphotransferase system mannitol/fructose-specific IIA domain (Ntr-type)	COG1349	COG1105	COG1925	COG3711	COG3414
transport	COG1264	175	0.64	0.477273	Phosphotransferase system IIB components	COG3010	COG1737	COG1486
transport	COG1445	153	0.627	0.488636	Phosphotransferase system fructose-specific component IIB	COG4668	COG0191	COG1299	COG3711	COG1105	COG1609	COG1762
transport	COG0738	471	0.611	0.515152	Fucose permease	COG1940	COG1609	COG2814
transport	COG1263	600	0.602	0.526515	Phosphotransferase system IIC components, glucose/maltose/N-acetylglucosamine-specific	COG2188	COG2723	COG1737	COG0366	COG3711
transport	COG1682	628	0.6	0.534091	ABC-type polysaccharide/polyol phosphate export permease	COG1216	COG1134	COG0438
transport	COG4975	45	0.6	0.537879	Glucose uptake protein GlcU	COG0463	COG0524	COG0166
transport	COG2211	682	0.567	0.575758	Na+/melibiose symporter or related transporter	COG3507	COG1609	COG2723
transport	COG1299	257	0.556	0.598485	Phosphotransferase system, fructose-specific IIC component	COG1349	COG4668	COG0191	COG3711	COG1105	COG1762	COG1445
transport	COG3090	603	0.509	0.659091	TRAP-type C4-dicarboxylate transport system, small permease component	COG1593	COG1638
transport	COG2271	1386	0.444	0.734848	Sugar phosphate permease	COG2207	COG2271	COG2814
transport	COG0697	660	0.358	0.82197	Permease of the drug/metabolite transporter (DMT) superfamily	COG0745	COG2207	COG2814
transport	COG2814	6827	0.356	0.825758	Predicted arabinose efflux permease, MFS family	COG0745	COG2207	COG2814
transport	COG0477	3	0.333	0.844697	MFS family permease	COG1940
transport	COG4608	680	0.187	0.965909	ABC-type oligopeptide transport system, ATPase component	COG1414	COG1737	COG2814
transport	COG1548	15	0	0.992424	Uncharacterized protein, hydantoinase/oxoprolinase family
uncertain-class	COG3936	12	0.833	0.231061	Membrane-bound acyltransferase YfiQ, involved in biofilm formation	COG0463	COG2207	COG2814
uncertain-class	COG4813	38	0.816	0.253788	Trehalose utilization protein	COG1609	COG2207	COG1082
uncertain-class	COG5039	27	0.815	0.261364	Exopolysaccharide biosynthesis protein EpsI, predicted pyruvyl transferase	COG2893	COG0463	COG0438
uncertain-class	COG4354	20	0.55	0.613636	Uncharacterized protein, contains GBA2_N and DUF608 domains	COG4421	COG2160	COG4977	COG2814
uncertain-class	COG4421	47	0.468	0.719697	Capsular polysaccharide biosynthesis protein	COG4354	COG0451	COG3063
uncertain-class	COG3594	99	0.455	0.727273	Fucose 4-O-acetylase or related acetyltransferase	COG4193	COG2814	COG0438
uncertain-class	COG0702	900	0.376	0.791667	Uncharacterized conserved protein YbjT, contains NAD(P)-binding and DUF2867 domains	COG0451	COG2207	COG2814
uncertain-class	COG4282	19	0.368	0.799242	Cell wall assembly regulator SMI1	COG2706	COG0726	COG2207
uncertain-class	COG4632	140	0.364	0.814394	Exopolysaccharide biosynthesis protein related to N-acetylglucosamine-1-phosphodiester alpha-N-acety,,,	COG0662	COG0463	COG0366
uncertain-class	COG3858	242	0.302	0.878788	Spore germination protein YaaH	COG0726	COG2271	COG2814
uncertain-class	COG4101	37	0.243	0.931818	Uncharacterized protein, RmlC-like cupin domain	COG1414	COG3265	COG2814
