# Supplementary material for: Sugar Lego: gene composition of bacterial carbohydrate metabolism genomic loci
Source: Biol Direct. 2017 Nov 25;12:28. doi: 10.1186/s13062-017-0200-7 (PMC5702140; doi:10.1186/s13062-017-0200-7)
Supplement: Supplementary file 6 — Co-localization of functional classes. Co-localization of genes from different functional classes, with P-value less than 0.00001; mean co-localization numbers in the random simulation are given in column 4. (XLS 6 kb) [file 13062_2017_200_MOESM6_ESM.xls]

## Sheet: Sheet1
Gene functions		Co-localization cases	Random Simulation co-localization cases
transport	transport	5542	4196.87
glycosyltransferase	glycosyltransferase	2458	821.399
glycosidase	glycosidase	1533	813.046
isomerase	kinase	921	594.378
dehydrogenase-OH	glycosyltransferase	809	558.854
kinase	kinase	668	466.416
decarboxylase	kinase	653	265.668
nucleotydiltransferase	glycosyltransferase	508	230.81
nucleotydiltransferase	dehydrogenase-OH	416	95.0791
isomerase	isomerase	402	224.105
dehydrogenase-OH	dehydrogenase-OH	371	139.096
dehydrogenase-O	kinase	354	66.8567
dehydrogenase-OH	epimerase	334	82.1752
isomerase	decarboxylase	333	190.631
nucleotydiltransferase	epimerase	331	35.442
dehydratase	dehydrogenase-OH	304	101.845
transaldolase-transketolase	transaldolase-transketolase	288	12.5225
glycosyltransferase	deacetylase	244	155.984
carboxylic-esterase	dehydrogenase-OH	239	60.8485
epimerase	kinase	229	161.999
dehydratase	isomerase	198	140.252
isomerase	dehydrogenase-O	195	49.7716
carboxylic-esterase	kinase	175	104.635
isomerase	mutase	164	101.421
dehydratase	decarboxylase	162	62.6769
isomerase	transaldolase-transketolase	146	103.526
decarboxylase	transaldolase-transketolase	131	47.842
dehydrogenase-O	transaldolase-transketolase	127	12.8117
dehydrogenase-OH	transaldolase-transketolase	121	73.0142
decarboxylase	decarboxylase	116	45.045
decarboxylase	epimerase	107	52.4531
nucleotydiltransferase	nucleotydiltransferase	101	18.7729
malto-oligosyltrehalose-synthase	glycosidase	91	10.4022
nucleotydiltransferase	mutase	90	32.9796
decarboxylase	dehydrogenase-O	89	22.0457
carboxylic-esterase	deacetylase	87	16.9011
carboxylic-esterase	dehydratase	83	24.8768
carboxylic-esterase	decarboxylase	72	33.8614
dehydratase	dehydrogenase-O	71	17.3152
carboxylic-esterase	transaldolase-transketolase	66	16.4579
dehydratase	dehydratase	62	21.5574
epimerase	dehydrogenase-O	35	13.8614
deacetylase	deacetylase	35	13.4264
malto-oligosyltrehalose-synthase	mutase	18	1.7308
dehydrogenase-O	dehydrogenase-O	16	1.9062
