# Supplementary material for: Sugar Lego: gene composition of bacterial carbohydrate metabolism genomic loci
Source: Biol Direct. 2017 Nov 25;12:28. doi: 10.1186/s13062-017-0200-7 (PMC5702140; doi:10.1186/s13062-017-0200-7)
Supplement: Supplementary file 7 — Co-localization of COGs. Most abundant co-localization cases of genes from different COGs. COG pairs in bold have additionally passed the criteria for statistical significance described in the Methods section. (XLSX 15 kb) [file 13062_2017_200_MOESM7_ESM.xlsx]

## Sheet: test_heatmap.3
Function	carboxylic esterase	deacetylase	decarboxylase	dehydratase	dehydrogenase-O	dehydrogenase-OH	epimerase	glycosidase	glycosyltransferase	isomerase	kinase	Malto-oligosyltrehalose synthase	mutase	nucleosidase	nucleotydiltransferase	phosphatase	Transaldolase/transketolase	transcriptional	transport
carboxylic esterase	COG0363-COG0363		COG0363-COG0800	COG0363-COG0129		COG0363-COG0364	COG3386-COG0451	COG2706-COG3387	COG0363-COG0438	COG0363-COG0176	COG0363-COG1940					COG0363-COG0647	COG0363-COG0176	COG0363-COG1737	COG0363-COG2190
	COG2706-COG2706		COG3386-COG0800	COG3386-COG0129		COG0363-COG3429	COG3386-COG2017	COG0363-COG3387	COG0363-COG1442	COG0363-COG0166	COG0363-COG0837					COG0363-COG1494	COG0363-COG0021	COG0363-COG2188	COG3386-COG1172
	COG4677-COG4677						COG0363-COG3010	COG0363-COG2723		COG0363-COG0149							COG0363-COG0166	COG3386-COG1414	COG3386-COG1879
	COG3386-COG3386						COG0363-COG0036	COG0363-COG0366									COG2706-COG0176		COG3386-COG1129
	COG2706-COG4677																		COG3386-COG2271
deacetylase	COG0363-COG1820	COG0726-COG0726	COG0363-COG0800	COG0363-COG0129		COG0363-COG0364	COG0726-COG0451	COG0363-COG2723	COG0726-COG0438	COG0363-COG0176	COG1820-COG1940					COG1820-COG0647	COG0363-COG0176	COG1820-COG2188	COG1820-COG2190
			COG1820-COG0191	COG1820-COG2721		COG0726-COG0451	COG1820-COG3010	COG0363-COG3387	COG0726-COG0463	COG0363-COG0166	COG0363-COG1940					COG0363-COG0647	COG0363-COG0021	COG0363-COG1737	COG1820-COG3444
								COG1820-COG3525	COG0726-COG1215	COG0363-COG0149	COG0363-COG0837					COG0726-COG1494	COG0363-COG0166		COG1820-COG3716
								COG0726-COG3693									COG4193-COG0176		COG1820-COG3715
								COG0726-COG0366											COG0363-COG2190
																			COG0726-COG1682
decarboxylase	COG0363-COG0800	COG1820-COG0191	COG0235-COG1850	COG0800-COG0129	COG0191-COG0057	COG0800-COG0364	COG0235-COG3623	COG3684-COG2723	COG0269-COG0438	COG0191-COG0126	COG0235-COG1070					COG0191-COG1494	COG0191-COG0021	COG0235-COG1349	COG0235-COG1762
	COG3386-COG0800		COG0269-COG0235	COG0800-COG1312	COG3957-COG0057	COG0235-COG0451	COG0235-COG4154	COG3684-COG1501	COG0191-COG0438	COG3684-COG0698	COG0191-COG0126					COG0191-COG0158	COG0191-COG0176	COG0235-COG2207	COG0235-COG3414
					COG1850-COG0057		COG0269-COG3623	COG0269-COG2731	COG0191-COG0463		COG0800-COG0524					COG0191-COG0647		COG0235-COG1609	COG0191-COG1762
					COG0800-COG0057		COG0269-COG0235	COG0235-COG2731	COG0800-COG1442		COG0800-COG3734					COG1850-COG0158		COG0191-COG1349	COG0191-COG3414
								COG0235-COG3534								COG0235-COG0647		COG0800-COG1414	COG1830-COG1172
								COG0235-COG1363										COG3684-COG1349	COG0269-COG1762
								COG0191-COG4833											COG0269-COG3414
																			COG3836-COG2271
dehydratase	COG0363-COG0129	COG1820-COG2721	COG0800-COG0129	COG2721-COG2721	COG0148-COG0057	COG1086-COG0451	COG1086-COG0451	COG0148-COG2951	COG1086-COG0438	COG0148-COG0149	COG0148-COG0126				COG1086-COG1210		COG0129-COG3959	COG0148-COG2390	COG2721-COG2271
	COG3386-COG0129		COG0800-COG1312	COG3866-COG3866	COG0129-COG0057	COG0129-COG0364	COG1086-COG1898	COG1312-COG1472	COG1086-COG0463	COG0148-COG0126	COG0129-COG0837				COG0129-COG0448		COG0129-COG0166	COG0129-COG1737	COG0129-COG2814
				COG1086-COG1086		COG1312-COG0246				COG0148-COG0696	COG0129-COG3265						COG0129-COG3958
						COG2721-COG0246				COG2721-COG1904							COG0148-COG0166
																	COG2721-COG0176
dehydrogenase-O			COG0191-COG0057	COG0148-COG0057		COG0057-COG0364	COG0057-COG0676			COG0057-COG0126	COG0057-COG0126						COG0057-COG0021	COG0057-COG2390	COG0057-COG2814
			COG3957-COG0057	COG0129-COG0057		COG0057-COG3429	COG0057-COG2017			COG0057-COG0149	COG0057-COG0469						COG0057-COG0176	COG0057-COG0745	COG0057-COG2271
			COG1850-COG0057			COG0057-COG0451
			COG0800-COG0057
dehydrogenase-OH	COG0363-COG0364	COG0726-COG0451	COG0800-COG0364	COG1086-COG0451	COG0057-COG0364	COG0451-COG0451	COG1091-COG1898	COG0364-COG3387	COG0451-COG0438	COG0451-COG0836	COG0246-COG0524		COG0451-COG1109		COG1091-COG1209	COG0364-COG0158	COG0364-COG0176	COG0364-COG1737	COG0246-COG4668
	COG0363-COG3429		COG0235-COG0451	COG0129-COG0364	COG0057-COG3429			COG0364-COG0366	COG0451-COG0463	COG0451-COG0279	COG0246-COG1070		COG0362-COG1109		COG0451-COG1208	COG0362-COG1494	COG0364-COG0021	COG0451-COG2207	COG0246-COG2213
				COG1312-COG0246	COG0057-COG0451			COG0364-COG1640		COG0364-COG0176	COG0364-COG0837					COG3429-COG0158	COG3429-COG0176	COG0451-COG0745	COG0246-COG2271
				COG2721-COG0246				COG0451-COG2951		COG0246-COG1904	COG0364-COG0469					COG0451-COG1494		COG0451-COG1555	COG0451-COG2814
								COG0451-COG0296			COG1023-COG1070					COG0451-COG0483		COG0246-COG3711	COG0451-COG2271
								COG1023-COG3387			COG2379-COG0469					COG4993-COG1877		COG0246-COG2390
								COG0246-COG3250			COG0362-COG1070							COG0246-COG1609
epimerase	COG3386-COG0451	COG0726-COG0451	COG0235-COG3623	COG1086-COG0451	COG0057-COG0676	COG1091-COG1898	COG1898-COG1898	COG3010-COG2731	COG0451-COG0438	COG0451-COG0836	COG0235-COG1070		COG0451-COG1109		COG1898-COG1209	COG0036-COG1494	COG0036-COG0021	COG0235-COG1349	COG0235-COG1762
	COG3386-COG2017	COG1820-COG3010	COG0235-COG4154	COG1086-COG1898	COG0057-COG2017		COG0036-COG0036	COG2942-COG1501	COG0451-COG0463	COG0451-COG0279	COG2017-COG0153		COG1898-COG1109		COG0451-COG1208	COG0036-COG0158	COG0036-COG0176	COG0235-COG2207	COG0235-COG3414
	COG0363-COG3010		COG0269-COG3623				COG1898-COG0676	COG2017-COG1501		COG0235-COG3622						COG0451-COG1494	COG0451-COG3959	COG0235-COG1609	COG0451-COG2814
	COG0363-COG0036		COG0269-COG0235				COG2017-COG2017	COG3623-COG2731		COG0235-COG2160						COG0451-COG0483	COG0451-COG3958	COG0235-COG3711	COG3623-COG3414
										COG0235-COG2407							COG0235-COG0021	COG0451-COG2207
																	COG0235-COG0176	COG0451-COG0745
																	COG3623-COG0021	COG3010-COG1737
																		COG2017-COG1609
																		COG4154-COG1349
																		COG2942-COG1609
glycosidase	COG2706-COG3387	COG1820-COG3525	COG3684-COG2723	COG0148-COG2951		COG0364-COG3387	COG3010-COG2731	COG0296-COG1523	COG0296-COG0297	COG2723-COG0698	COG1621-COG0524	COG0296-COG3280	COG0366-COG3281		COG0296-COG0448	COG3387-COG1877	COG0296-COG0166	COG0366-COG1609	COG0366-COG1175
	COG0363-COG3387	COG0726-COG3693	COG3684-COG1501	COG1312-COG1472		COG0364-COG0366	COG2942-COG1501	COG0366-COG0366	COG0058-COG0297	COG1501-COG2942	COG2723-COG1940	COG1523-COG3280	COG0296-COG3281		COG0058-COG0448	COG0058-COG0158	COG0058-COG0166	COG1621-COG1609	COG2723-COG1455
	COG0363-COG2723	COG0726-COG0366	COG0269-COG2731			COG0364-COG1640	COG2017-COG1501	COG0366-COG0296			COG2731-COG1940		COG1523-COG3281		COG1523-COG0448		COG3387-COG0176	COG2723-COG1609	COG2723-COG1447
	COG0363-COG0366		COG0235-COG2731			COG0451-COG2951	COG3623-COG2731	COG0296-COG0058			COG0383-COG1940						COG3387-COG0021	COG2723-COG3711
			COG0235-COG3534			COG0451-COG0296		COG1640-COG0058									COG1449-COG0166	COG3250-COG1609
			COG0235-COG1363			COG1023-COG3387		COG0296-COG1640									COG1640-COG0166	COG1486-COG2207
			COG0191-COG4833			COG0246-COG3250		COG1523-COG0058									COG1640-COG0176
																	COG0366-COG0166
glycosyltransferase	COG0363-COG0438	COG0726-COG0438	COG0269-COG0438	COG1086-COG0438		COG0451-COG0438	COG0451-COG0438	COG0296-COG0297	COG0438-COG0438	COG0438-COG0836	COG0438-COG0524	COG0297-COG3280	COG0438-COG1109		COG0297-COG0448	COG0380-COG1877	COG0438-COG0166	COG0438-COG0745	COG0438-COG1134
	COG0363-COG1442	COG0726-COG0463	COG0191-COG0438	COG1086-COG0463		COG0451-COG0463	COG0451-COG0463	COG0058-COG0297	COG0463-COG0438	COG1216-COG0836	COG0438-COG1940	COG0438-COG3280	COG0463-COG1109		COG0438-COG0836	COG0438-COG0483	COG0297-COG0166	COG0463-COG0745	COG0438-COG1682
		COG0726-COG1215	COG0191-COG0463						COG0438-COG0463		COG0438-COG0406						COG0463-COG3958	COG1215-COG0745	COG0438-COG2814
			COG0800-COG1442						COG1216-COG0438		COG0297-COG3265						COG0463-COG3959		COG1216-COG1134
									COG0438-COG1216		COG0463-COG1940						COG0463-COG0021		COG1216-COG1682
																			COG0463-COG1134
																			COG0463-COG1682
																			COG0463-COG2814
isomerase	COG0363-COG0176		COG0191-COG0126	COG0148-COG0149	COG0057-COG0126	COG0451-COG0836	COG0451-COG0836	COG2723-COG0698	COG0438-COG0836	COG0149-COG0696	COG0149-COG0126		COG0836-COG1109		COG0836-COG1209	COG0149-COG1494	COG0176-COG0021	COG1082-COG1609	COG1082-COG1879
	COG0363-COG0166		COG3684-COG0698	COG0148-COG0126	COG0057-COG0149	COG0451-COG0279	COG0451-COG0279	COG1501-COG2942	COG1216-COG0836	COG1082-COG3718	COG2115-COG1070		COG0149-COG1109		COG0279-COG1208	COG0176-COG1494	COG0176-COG0166	COG0149-COG2390	COG1082-COG1172
	COG0363-COG0149			COG0148-COG0696		COG0364-COG0176	8-C			COG0662-COG0836					COG0166-COG1210	COG1082-COG0483	COG0126-COG0021		COG1082-COG1129
				COG2721-COG1904		COG0246-COG1904	COG0235-COG2160			COG0149-COG0698					COG0166-COG0448		COG0166-COG0176		COG1082-COG0395
							COG0235-COG2407			COG1082-COG1082					COG0033-COG0448				COG1082-COG1175
										COG0698-COG0698					COG1482-COG0836				COG1082-COG1653
										COG1082-COG0698									COG1082-COG2814
																			COG0698-COG1447
kinase	COG0363-COG1940	COG1820-COG1940	COG0235-COG1070	COG0148-COG0126	COG0057-COG0126	COG0246-COG0524	COG0235-COG1070	COG1621-COG0524	COG0438-COG0524	COG0149-COG0126	COG2376-COG2376		COG2971-COG1109		COG0153-COG4468	COG1940-COG0647	COG0126-COG0021	COG0524-COG1609	COG0524-COG1879
	COG0363-COG0837		COG0191-COG0126	COG0129-COG0837	COG0057-COG0469	COG0246-COG1070	COG2017-COG0153	COG2723-COG1940	COG0438-COG1940	COG2115-COG1070	COG0469-COG0205		COG0063-COG1109		COG3265-COG0448	COG1940-COG0483	COG0469-COG0021	COG1105-COG1349	COG0524-COG1129
			COG0800-COG0524	COG0129-COG3265		COG0364-COG0837		COG2731-COG1940	COG0438-COG0406				COG0524-COG1109			COG0061-COG0647			COG0524-COG1172
			COG0800-COG3734			COG0364-COG0469		COG0383-COG1940	COG0297-COG3265				COG1940-COG1109			COG1070-COG0647			COG1070-COG1172
						COG1023-COG1070			COG0463-COG1940				COG0153-COG1109
						COG2379-COG0469
						COG0362-COG1070
malto-oligosyltrehalose synthase								COG0296-COG3280	COG0297-COG3280			COG3280-COG3280
								COG1523-COG3280	COG0438-COG3280
mutase						COG0451-COG1109	COG0451-COG1109	COG0366-COG3281	COG0438-COG1109	COG0836-COG1109	COG2971-COG1109		COG1109-COG1109		COG1109-COG0836		COG1109-COG0166	COG2513-COG3829	COG2513-COG2814
						COG0362-COG1109	COG1898-COG1109	COG0296-COG3281	COG0463-COG1109	COG0149-COG1109	COG0063-COG1109		COG2513-COG2513		COG1109-COG1210		COG1109-COG3958	COG1109-COG0745	COG1109-COG2814
								COG1523-COG3281			COG0524-COG1109								COG1109-COG1762
											COG1940-COG1109
											COG0153-COG1109
nucleosidase																		COG0775-COG0745	COG0775-COG2814
																		COG0775-COG1609	COG0775-COG2271
nucleotydiltransferase				COG1086-COG1210		COG1091-COG1209	COG1898-COG1209	COG0296-COG0448	COG0297-COG0448	COG0836-COG1209	COG0153-COG4468		COG1109-COG0836		COG0448-COG0448		COG1210-COG0166	COG4468-COG1609	COG1209-COG1134
				COG0129-COG0448		COG0451-COG1208	COG0451-COG1208	COG0058-COG0448	COG0438-COG0836	COG0279-COG1208	COG3265-COG0448		COG1109-COG1210				COG0448-COG0166	COG0662-COG2207	COG1209-COG1682
								COG1523-COG0448		COG0166-COG1210							COG0836-COG0176	COG0448-COG1609	COG0836-COG1682
										COG0166-COG0448
										COG0033-COG0448
										COG1482-COG0836
phosphatase	COG0363-COG0647	COG1820-COG0647	COG0191-COG1494			COG0364-COG0158	COG0036-COG1494	COG3387-COG1877	COG0380-COG1877	COG0149-COG1494	COG1940-COG0647						COG1494-COG0176	COG0483-COG3711	COG0158-COG1172
	COG0363-COG1494	COG0726-COG1494	COG0191-COG0158			COG0362-COG1494	COG0036-COG0158	COG0058-COG0158	COG0438-COG0483	COG0176-COG1494	COG1940-COG0483						COG0158-COG0176	COG0483-COG1609	COG0483-COG2814
			COG0191-COG0647			COG3429-COG0158	COG0451-COG1494			COG1082-COG0483	COG0061-COG0647						COG0158-COG0021	COG0483-COG0745	COG0647-COG2190
			COG1850-COG0158			COG0451-COG1494	COG0451-COG0483				COG1070-COG0647							COG0483-COG1396
			COG0235-COG0647			COG0451-COG0483												COG1877-COG1609
						COG4993-COG1877
transaldolase/transketolase	COG0363-COG0176	COG4193-COG0176	COG0191-COG0021	COG0129-COG3959	COG0057-COG0021	COG0364-COG0176	COG0036-COG0021	COG0296-COG0166	COG0438-COG0166	COG0176-COG0021	COG0126-COG0021		COG1109-COG0166		COG1210-COG0166	COG1494-COG0176	COG3959-COG3958	COG0176-COG3711	COG0176-COG1762
	COG0363-COG0021		COG0191-COG0176	COG0129-COG0166	COG0057-COG0176	COG0364-COG0021	COG0036-COG0176	COG0058-COG0166	COG0297-COG0166	COG0176-COG0166	COG0469-COG0021		COG1109-COG3958		COG0448-COG0166	COG0158-COG0176		COG0176-COG1609	COG0176-COG2814
	COG0363-COG0166			COG0129-COG3958		COG3429-COG0176	COG0451-COG3959	COG3387-COG0176	COG0463-COG3958	COG0126-COG0021					COG0836-COG0176	COG0158-COG0021		COG0176-COG2390	COG0176-COG1445
	COG2706-COG0176			COG0148-COG0166			COG0451-COG3958	COG3387-COG0021	COG0463-COG3959	COG0166-COG0176								COG0021-COG3711	COG0176-COG1299
				COG2721-COG0176			COG0235-COG0021	COG1449-COG0166	COG0463-COG0021									COG0021-COG1974	COG0021-COG1762
							COG0235-COG0176	COG1640-COG0166
							COG3623-COG0021	COG1640-COG0176
								COG0366-COG0166
transcriptional	COG0363-COG1737	COG1820-COG2188	COG0235-COG1349	COG0148-COG2390	COG0057-COG2390	COG0364-COG1737	COG0235-COG1349	COG0366-COG1609	COG0438-COG0745	COG1082-COG1609	COG0524-COG1609		COG2513-COG3829	COG0775-COG0745	COG4468-COG1609	COG0483-COG3711	COG0176-COG3711	COG0745-COG0745	COG1609-COG1175
	COG0363-COG2188		COG0235-COG2207	COG0129-COG1737	COG0057-COG0745	COG0451-COG2207	COG0235-COG2207	COG1621-COG1609	COG0463-COG0745	COG0149-COG2390	COG1105-COG1349		COG1109-COG0745	COG0775-COG1609	COG0662-COG2207	COG0483-COG1609	COG0176-COG1609	COG2197-COG2197	COG1609-COG1653
	COG3386-COG1414		COG0235-COG1609			COG0451-COG0745	COG0235-COG1609	COG2723-COG1609	COG1215-COG0745						COG0448-COG1609	COG0483-COG0745	COG0176-COG2390	COG2204-COG0745	COG1609-COG0395
			COG0191-COG1349			COG0451-COG1555	COG0235-COG3711	COG2723-COG3711								COG0483-COG1396	COG0021-COG3711	COG2204-COG2204	COG1609-COG1129
			COG0800-COG1414			COG0246-COG3711	COG0451-COG2207	COG3250-COG1609								COG1877-COG1609	COG0021-COG1974
			COG3684-COG1349			COG0246-COG2390	COG0451-COG0745	COG1486-COG2207
						COG0246-COG1609	COG3010-COG1737
							COG2017-COG1609
							COG4154-COG1349
							COG2942-COG1609
transport	COG0363-COG2190	COG1820-COG2190	COG0235-COG1762	COG2721-COG2271	COG0057-COG2814	COG0246-COG4668	COG0235-COG1762	COG0366-COG1175	COG0438-COG1134	COG1082-COG1879	COG0524-COG1879		COG2513-COG2814	COG0775-COG2814	COG1209-COG1134	COG0158-COG1172	COG0176-COG1762	COG1609-COG1175	COG1653_COG0395
	COG3386-COG1172	COG1820-COG3444	COG0235-COG3414	COG0129-COG2814	COG0057-COG2271	COG0246-COG2213	COG0235-COG3414	COG2723-COG1455	COG0438-COG1682	COG1082-COG1172	COG0524-COG1129		COG1109-COG2814	COG0775-COG2271	COG1209-COG1682	COG0483-COG2814	COG0176-COG2814	COG1609-COG1653	COG0395_COG3839
	COG3386-COG1879	COG1820-COG3716	COG0191-COG1762			COG0246-COG2271	COG0451-COG2814	COG2723-COG1447	COG0438-COG2814	COG1082-COG1129	COG0524-COG1172		COG1109-COG1762		COG0836-COG1682	COG0647-COG2190	COG0176-COG1445	COG1609-COG0395	COG1653_COG1175
	COG3386-COG1129	COG1820-COG3715	COG0191-COG3414			COG0451-COG2814	COG3623-COG3414		COG1216-COG1134	COG1082-COG0395	COG1070-COG1172						COG0176-COG1299	COG1609-COG1129	COG1593_COG1638
	COG3386-COG2271	COG0726-COG1682	COG1830-COG1172			COG0451-COG2271			COG1216-COG1682	COG1082-COG1175							COG0021-COG1762		COG0395_COG1175
			COG0269-COG1762						COG0463-COG1134	COG1082-COG1653									COG1172_COG1879
			COG0269-COG3414						COG0463-COG1682	COG1082-COG2814									COG1638_COG3090
			COG3836-COG2271						COG0463-COG2814	COG0698-COG1447									COG1593_COG3090
																			COG1879_COG1129
																			COG1175_COG3839
																			COG3839_COG1653
																			COG1172_COG1129
